# Supplementary material for: Dynamics of the intratumoural microbiome across malignant transformation and treatment in breast cancer
Source: Clin Transl Med. 2025 Oct 1;15(10):e70492. doi: 10.1002/ctm2.70492 (PMC12485822; doi:10.1002/ctm2.70492)
Supplement: Supplementary file 8 — Supporting Information [file CTM2-15-e70492-s005.zip]

Archive with 6 entries (6 files):
- Data 2.xlsx
- Data 3.xlsx
- Data 4.xlsx
- Data 5.xlsx
- Data 6.xlsx
- Data1.xls
