# Supplementary material for: Dynamics of the intratumoural microbiome across malignant transformation and treatment in breast cancer
Source: Clin Transl Med. 2025 Oct 1;15(10):e70492. doi: 10.1002/ctm2.70492 (PMC12485822; doi:10.1002/ctm2.70492)
Supplement: Supplementary file 8 — Supporting Information [file CTM2-15-e70492-s005.zip › Data 2.xlsx]

## Sheet: list
List
Supplementary Data 2a: Intratumoral microbial differences between breast nodule stage and tumor stage at the Phylum level (P <0.05)
Supplementary Data 2b: Intratumoral microbial differences between breast nodule stage and tumor stage at the Class level (P <0.05)
Supplementary Data 2c: Intratumoral microbial differences between breast nodule stage and tumor stage at the Order level (P <0.05)
Supplementary Data 2d: Intratumoral microbial differences between breast nodule stage and tumor stage at the Family level (P <0.05)
Supplementary Data 2e: Intratumoral microbial differences between breast nodule stage and tumor stage at the Genus level (P <0.05)
Supplementary Data 2f: Intratumoral microbial differences between breast nodule stage and tumor stage at the Species level (P <0.05)
Supplementary Data 2g: KEGG functional differences of intratumoral microbiota between breast nodule stage and tumor stage (P <0.05)
Supplementary Data 2h: COG functional differences of intratumoral microbiota between breast nodule stage and tumor stage (P <0.05)

## Sheet: 2a
Supplementary Data 2a: Intratumoral microbial differences between breast nodule stage and tumor stage at the Phylum level (P <0.05)
	breast nodule stage		tumor stage
Phylum	Mean	SD	Mean	SD	P value
Actinobacteriota	0.0535947	0.0463512	0.203322	0.160905	3.51e-10
Bacteroidota	0.12602	0.113227	0.0643155	0.0698686	0.00378
Firmicutes	0.271825	0.102172	0.197152	0.144208	0.01602
Note:SD, standard deviation.

## Sheet: 2b
Supplementary Data 2b: Intratumoral microbial differences between breast nodule stage and tumor stage at the Class level (P <0.05)
	breast nodule stage		tumor stage
Class	Mean	SD	Mean	SD	P value
Actinobacteria	0.0384339	0.0424285	0.188062	0.15723	4.658e-10
Coriobacteriia	0.00605056	0.00635537	0.0021992	0.00370147	0.001096
Clostridia	0.119986	0.0638317	0.073745	0.0720114	0.00210067
Bacteroidia	0.125465	0.113264	0.0633378	0.0699937	0.0044525
Desulfovibrionia	0.00454336	0.00569691	0.00188229	0.00362888	0.014796
Bdellovibrionia	0.00165607	0.00212721	0.000597344	0.00192271	0.0433833
Note:SD, standard deviation.

## Sheet: 2c
Supplementary Data 2c: Intratumoral microbial differences between breast nodule stage and tumor stage at the Order level (P <0.05)
	breast nodule stage		tumor stage
Order	Mean	SD	Mean	SD	P value
Propionibacteriales	0.00446532	0.00626	0.0468107	0.0449357	1.2903e-09
Paenibacillales	0.0285955	0.028511	0.00219017	0.00387517	1.955e-09
Micrococcales	0.0116564	0.0182136	0.0482739	0.0399601	2.21567e-09
Nitriliruptorales	0.00071682	0.00411236	0.0154002	0.0177731	2.5415e-08
Corynebacteriales	0.00843534	0.016646	0.0459497	0.0427441	3.128e-08
Pseudonocardiales	0.00145048	0.00205672	0.0161451	0.0203253	5.58571e-07
Bacillales	0.0079754	0.00766401	0.0192359	0.0151744	5.58571e-07
Bacteriovoracales	0.00134343	0.00178084	6.68014e-05	0.000334847	1.12413e-06
Pseudomonadales	0.0262883	0.0218852	0.0565551	0.0469065	2.78044e-06
Frankiales	0.00145387	0.00269888	0.00509141	0.00597175	0.00015249
Coriobacteriales	0.00559937	0.00600957	0.00198139	0.00356513	0.000604273
Nitrococcales	5.18492e-05	0.00032798	0.000724453	0.0012766	0.000847167
Oscillospirales	0.0383354	0.0272583	0.0195663	0.024846	0.00129331
Bacteroidales	0.110031	0.11574	0.0504836	0.0691185	0.00837857
Lachnospirales	0.0577765	0.0356829	0.0343116	0.0400873	0.00990533
Desulfovibrionales	0.00454336	0.00569691	0.00188229	0.00362888	0.0131962
Note:SD, standard deviation.

## Sheet: 2d
Supplementary Data 2d: Intratumoral microbial differences between breast nodule stage and tumor stage at the Family level (P <0.05)
	breast nodule stage		tumor stage
Family	Mean	SD	Mean	SD	P value
Nocardioidaceae	0.00369642	0.00552188	0.0429453	0.0416181	2.989e-09
Paenibacillaceae	0.0285955	0.028511	0.00219017	0.00387517	4.27e-09
Salisediminibacteriaceae	0.00025049	0.00139832	0.00995212	0.0112139	8.7535e-09
Dietziaceae	0.0030114	0.0118252	0.0397881	0.0415167	8.7535e-09
Micrococcaceae	0.00610859	0.0166665	0.0407446	0.0392438	1.17852e-08
Halomonadaceae	0.00287676	0.0146727	0.0379065	0.0405522	1.85033e-08
Nitriliruptoraceae	0.00071682	0.00411236	0.0154002	0.0177731	3.172e-08
Pseudonocardiaceae	0.00145048	0.00205672	0.0161451	0.0203253	9.50075e-07
Bacteriovoracaceae	0.00134343	0.00178084	6.68014e-05	0.000334847	2.18244e-06
Propionibacteriaceae	0.000766923	0.00163146	0.00386538	0.00466574	2.135e-05
Prevotellaceae	0.0194063	0.0211053	0.00717287	0.0105653	0.0005124
Geodermatophilaceae	0.000449379	0.00131578	0.00245027	0.00324031	0.000711667
Nitrococcaceae	5.10852e-05	0.000328027	0.000702279	0.00123528	0.001708
Coriobacteriaceae	0.00163162	0.00255493	0.000204163	0.0013322	0.001708
Moraxellaceae	0.0151923	0.0125898	0.00871068	0.0103119	0.0101412
Butyricicoccaceae	0.00208807	0.00330711	0.000527268	0.00183312	0.0101412
Desulfovibrionaceae	0.00453539	0.00569985	0.0017859	0.0035754	0.0161311
Lachnospiraceae	0.0577005	0.0357016	0.0341484	0.0400498	0.0161311
unclassified_Frankiales	1.50504e-05	0.000107279	0.000543036	0.00126521	0.0193274
Methylophilaceae	0.000196988	0.00111532	0.00767055	0.0186693	0.02989
Selenomonadaceae	0.0035455	0.00448899	0.00139279	0.00478748	0.0406667
Note:SD, standard deviation.

## Sheet: 2e
Supplementary Data 2e: Intratumoral microbial differences between breast nodule stage and tumor stage at the Genus level (P <0.05)
	breast nodule stage		tumor stage
Genus	Mean	SD	Mean	SD	P value
Paenibacillus	0.0284029	0.028347	0.00187923	0.00379503	1.10833e-08
Prauserella	3.00233e-05	0.000169539	0.00977455	0.0108894	1.10833e-08
Aeromicrobium	0.000573176	0.00161259	0.0372321	0.0408559	1.10833e-08
Salipaludibacillus	0.000225813	0.00126803	0.00994461	0.0112119	1.9475e-08
Dietzia	0.0030114	0.0118252	0.0397881	0.0415167	1.9475e-08
Halomonas	0.00287411	0.0146731	0.0373322	0.0398156	5.14583e-08
Nesterenkonia	0.00293716	0.0145783	0.0304698	0.0329519	1.01786e-07
Nitriliruptor	0.0006239	0.00408123	0.0133548	0.0157282	1.75156e-07
Pseudoglutamicibacter	0	0	0.00348316	0.00476604	1.87361e-06
unclassified_Nitriliruptoraceae	0	0	0.00184922	0.00254325	1.92375e-06
Phytoactinopolyspora	2.75107e-06	2.10053e-05	0.00310723	0.00433099	2.59091e-06
Peredibacter	0.00134164	0.00177777	6.66061e-05	0.000334827	4.55208e-06
Agathobacter	0.0044745	0.00581262	0.000475143	0.00139353	1.15096e-05
Prevotella_9	0.00917963	0.0126962	0.000862938	0.00289166	2.71429e-05
Pelomonas	0.000309258	0.000995817	0.00851351	0.0131454	7.91667e-05
Garicola	1.1595e-05	8.22556e-05	0.0010313	0.0018663	0.000979688
Acinetobacter	0.0141643	0.011533	0.00673305	0.00949874	0.00153676
Blastococcus	0.000298517	0.000956546	0.00181754	0.00263125	0.00211111
Aquisalimonas	5.10852e-05	0.000328027	0.000702279	0.00123528	0.00325
Rubellimicrobium	0.000101195	0.000479724	0.00119895	0.00218721	0.00368125
Collinsella	0.00158848	0.00252869	0.000203841	0.00133225	0.00442614
Neisseria	0.00253598	0.00500026	9.04614e-05	0.000349156	0.00442614
Photobacterium	0.0032356	0.00448443	0.000621524	0.0032701	0.0134239
Holdemanella	0.000993395	0.00213608	4.79637e-05	0.000214263	0.0146154
PMMR1	1.77891e-05	0.00014861	0.000453724	0.000954348	0.0146154
[Eubacterium]_ruminantium_group	0.000520799	0.00111143	3.02429e-05	0.000124255	0.0146154
Erysipelotrichaceae_UCG_003	0.000775999	0.00159334	6.84953e-05	0.000296763	0.0149537
Butyricicoccus	0.00153411	0.00303263	0.000195126	0.000729984	0.0196552
[Eubacterium]_eligens_group	0.000459131	0.000979528	3.05016e-05	0.000156143	0.0196552
Pseudoruegeria	0.00183058	0.0040178	4.3505e-05	0.000274382	0.0324583
unclassified_Frankiales	1.50504e-05	0.000107279	0.000543036	0.00126521	0.0329435
Methylophilus	4.64044e-05	0.000341782	0.0074792	0.0183508	0.0423047
Frankia	0	0	0.000274434	0.000686817	0.0467803
Note:SD, standard deviation.

## Sheet: 2f
Supplementary Data 2f: Intratumoral microbial differences between breast nodule stage and tumor stage at the Species level (P <0.05)
	breast nodule stage		tumor stage
Species	Mean	SD	Mean	SD	P value
Aeromicrobium_halocynthiae	8.78609e-05	0.000476071	0.0368936	0.040918	3.90647e-08
Paenibacillus_pasadenensis	0.0278344	0.0284277	0.00145064	0.00368597	3.90647e-08
Nesterenkonia_sp._10004	0.000650002	0.00383795	0.0179125	0.0204229	3.90647e-08
Prauserella_sediminis	2.7893e-06	1.90157e-05	0.00915569	0.0104072	4.39477e-08
Bacillus_sp.__in__Bacteria	0.000217793	0.00102837	0.00964591	0.0107372	6.09887e-08
Delftia_acidovorans	0.000303916	0.0012749	0.0248909	0.0286014	6.09887e-08
Dietzia_natronolimnaea	0.00244966	0.0116291	0.0373445	0.0395911	6.09887e-08
Nitriliruptor_alkaliphilus	4.1475e-06	3.05854e-05	0.00859074	0.010117	7.5339e-08
Acinetobacter_lwoffii	0.00564692	0.00601107	0.000461339	0.00140531	8.55702e-08
Halomonas_stevensii	0.00037077	0.00266515	0.00773606	0.00866	4.35292e-07
Nesterenkonia_sp._MCCC_1A10549	7.05269e-06	6.42531e-05	0.00270966	0.00355968	1.9025e-06
Halomonas_pantelleriensis	0.000171851	0.00127255	0.00444929	0.0060989	1.95323e-06
Pseudoglutamicibacter_cumminsii	0	0	0.00348316	0.00476604	4.57185e-06
unclassified_Nitriliruptoraceae	0	0	0.00184922	0.00254325	4.84322e-06
Halomonas_venusta	0.000690364	0.00394395	0.00790571	0.00927482	5.0226e-06
Halomonas_hamiltonii	0.000788805	0.00536294	0.0117864	0.0138361	5.0226e-06
Phytoactinopolyspora_sp.	2.56122e-06	2.09574e-05	0.00272429	0.00394452	1.6742e-05
Faecalibacterium_prausnitzii	0.00453118	0.00493811	0.00078685	0.00217846	1.89449e-05
Acinetobacter_johnsonii	0.0038499	0.00415899	0.00071072	0.00244339	1.89449e-05
[Eubacterium]_rectale	0.00433481	0.00573459	0.000388074	0.00127949	2.38573e-05
Bacteriovorax_sp._EPC3	0.00121242	0.00167231	5.44991e-05	0.000323041	2.94978e-05
Prevotella_copri	0.00905502	0.0126201	0.000823087	0.00284726	6.4685e-05
Halomonas_sp._08EPH106	0.000158252	0.000910935	0.0021807	0.00324059	0.000178339
Collinsella_aerofaciens	0.00142212	0.00235736	2.22661e-05	0.000120157	0.000223227
Acinetobacter_ursingii	0.000767142	0.00122859	2.01461e-05	0.000110064	0.00025113
Pelomonas_puraquae	0.000300024	0.000990372	0.00838354	0.0131872	0.000264008
Neisseria_subflava	0.00154602	0.00261915	2.2937e-06	1.5725e-05	0.000341041
unclassified_Bacteroides	0.00479496	0.00736707	0.000338663	0.00140954	0.000478343
Blastococcus_aggregatus	2.73198e-05	0.000168646	0.00123598	0.00215436	0.00127008
Sphingobium_limneticum	0.00066794	0.00115146	1.07729e-05	9.57514e-05	0.00136726
Nesterenkonia_sp._MCCC_1A10687	1.1595e-05	8.22556e-05	0.0010313	0.0018663	0.0017503
Nocardiopsis_valliformis	1.13763e-05	7.3721e-05	0.000757943	0.00136611	0.0017503
Bacteroides_fragilis	0.00174982	0.00264197	0.000282507	0.00154666	0.0017503
Nitriliruptor_sp.	0.000619753	0.00408107	0.00474865	0.00696013	0.00295447
Roseburia_inulinivorans	0.000589294	0.00110512	6.64007e-06	5.09724e-05	0.00310923
Halomonas_sp._5A22	3.58851e-05	0.000250394	0.000851954	0.0015649	0.00534814
Aquisalimonas_asiatica	5.10852e-05	0.000328027	0.000702279	0.00123528	0.00572753
Curvibacter_gracilis	3.88822e-06	3.54234e-05	0.000251944	0.000489701	0.00572753
uncultured_bacterium_34R1	0.000814367	0.0015554	4.05052e-05	0.000360018	0.00665387
Eubacterium_ruminantium	0.00044064	0.000883701	1.07499e-05	9.55469e-05	0.00711535
Bacillus_shacheensis	0	0	0.000472253	0.000971637	0.00918768
Faecalibacillus_intestinalis	0.000617533	0.00111283	6.83897e-05	0.000296786	0.0105634
Photobacterium_damselae	0.0032356	0.00448443	0.000610931	0.00327088	0.02283
unclassified_Bacillus	0.0019449	0.00361778	0.000198867	0.000865106	0.02283
Rhizorhabdus_wittichii	3.95079e-05	0.000189442	0.0005831	0.00121178	0.0279033
Rubellimicrobium_aerolatum	9.64205e-07	7.2988e-06	0.00038523	0.000864702	0.0309363
Nesterenkonia_aethiopica	0.000990387	0.00652281	0.0046784	0.00594977	0.0356213
[Eubacterium]_eligens	0.000459131	0.000979528	3.05016e-05	0.000156143	0.041855
Nesterenkonia_sp._MCCC_1A10676	3.48673e-06	2.72918e-05	0.000458885	0.00106234	0.0461259
Note:SD, standard deviation.

## Sheet: 2g
Supplementary Data 2g: KEGG functional differences of intratumoral microbiota between breast nodule stage and tumor stage (P <0.05)
		breast nodule stage		tumor stage
Class1	Class2	Mean	SD （%）	Mean	SD （%）	P value	Difference between means	95.0% lower CI	95.0% upper CI
Organismal Systems	Environmental adaptation	0.166306	0.00993921	0.148831	0.0168148	4.25517e-11	0.0174756	0.0131263	0.0218249
Human Diseases	Substance dependence	0.0206219	0.0185364	0.0397966	0.0170232	4.09114e-09	-0.0191747	-0.0247275	-0.0136218
Organismal Systems	Endocrine system	0.596041	0.0239877	0.640415	0.0540069	1.43309e-08	-0.0443735	-0.0575853	-0.0311617
Organismal Systems	Nervous system	0.161726	0.0255113	0.186402	0.022673	1.72696e-08	-0.0246756	-0.0322032	-0.017148
Human Diseases	Drug resistance: Antimicrobial	0.856338	0.0668672	0.778398	0.088173	3.465e-08	0.0779399	0.0533972	0.102483
Metabolism	Metabolism of terpenoids and polyketides	1.21561	0.0592528	1.28203	0.0898446	1.48311e-06	-0.0664181	-0.090341	-0.0424952
Metabolism	Glycan biosynthesis and metabolism	1.1004	0.175524	0.953553	0.174849	2.49204e-06	0.146852	0.0921327	0.201571
Metabolism	Lipid metabolism	2.36807	0.137049	2.49808	0.199816	2.60261e-05	-0.130009	-0.183834	-0.076184
Environmental Information Processing	Signal transduction	3.00634	0.233308	2.84119	0.23806	8.94812e-05	0.165156	0.0915137	0.238799
Organismal Systems	Digestive system	0.0424913	0.0107427	0.0352959	0.0110747	0.000231201	0.00719544	0.00378618	0.0106047
Organismal Systems	Immune system	0.050471	0.00890464	0.0454112	0.00751001	0.00061181	0.00505984	0.00249214	0.00762754
Metabolism	Amino acid metabolism	7.33527	0.399846	7.62768	0.574724	0.00111324	-0.292414	-0.447907	-0.136921
Organismal Systems	Excretory system	0.0314345	0.00693885	0.0368257	0.0112893	0.00150897	-0.00539116	-0.00833998	-0.00244233
Human Diseases	Infectious diseases: Bacterial	0.49065	0.0754808	0.443153	0.0962331	0.00230278	0.0474976	0.0203871	0.0746081
Metabolism	Metabolism of cofactors and vitamins	3.87491	0.109837	3.94093	0.140215	0.00343466	-0.0660184	-0.105501	-0.0265361
Human Diseases	Immune diseases	0.042009	0.00651481	0.0463738	0.00970086	0.00349847	-0.00436477	-0.00696148	-0.00176807
Cellular Processes	Cell motility	1.10252	0.246636	0.981916	0.250734	0.00690745	0.120606	0.0429062	0.198306
Note:SD, standard deviation.

## Sheet: 2h
Supplementary Data 2h: COG functional differences of intratumoral microbiota between breast nodule stage and tumor stage (P <0.05)
		breast nodule stage		tumor stage
Class1	Class2	Mean	SD （%）	Mean	SD （%）	P value	Difference between means	95.0% lower CI	95.0% upper CI
INFORMATION STORAGE AND PROCESSING	RNA processing and modification	0.0195944	0.00817509	0.0224208	0.0109504	0.105327	-0.00282642	-0.00585795	0.000205119
INFORMATION STORAGE AND PROCESSING	Chromatin structure and dynamics	0.0428578	0.0140757	0.0510195	0.0151562	0.00138677	-0.00816174	-0.012735	-0.00358849
METABOLISM	Energy production and conversion	6.2724	0.340293	6.4721	0.404858	0.00217038	-0.199707	-0.316814	-0.0825998
CELLULAR PROCESSES AND SIGNALING	Cell cycle control, cell division, chromosome partitioning	1.02881	0.0884199	0.992389	0.0980042	0.0284933	0.0364229	0.00722649	0.0656193
METABOLISM	Amino acid transport and metabolism	9.43485	0.343889	9.65112	0.381767	0.000860198	-0.216268	-0.329922	-0.102614
METABOLISM	Nucleotide transport and metabolism	2.88968	0.304076	2.8632	0.324774	0.708995	0.0264868	-0.0718701	0.124844
METABOLISM	Carbohydrate transport and metabolism	6.45496	0.70702	6.45474	0.695305	1.03999	0.000223883	-0.218753	0.219201
METABOLISM	Coenzyme transport and metabolism	4.53944	0.166427	4.68753	0.262924	0.0002697	-0.148092	-0.217304	-0.0788789
METABOLISM	Lipid transport and metabolism	3.62071	0.335854	3.96553	0.451236	5.04516e-06	-0.344827	-0.469619	-0.220035
INFORMATION STORAGE AND PROCESSING	Translation, ribosomal structure and biogenesis	6.70907	0.6621	6.5308	0.729775	0.159073	0.17827	-0.0396674	0.396207
INFORMATION STORAGE AND PROCESSING	Transcription	6.85897	0.303799	6.97474	0.354968	0.0508688	-0.115775	-0.219201	-0.0123479
INFORMATION STORAGE AND PROCESSING	Replication, recombination and repair	4.6891	0.490616	4.58219	0.528288	0.260015	0.106906	-0.0524992	0.266311
CELLULAR PROCESSES AND SIGNALING	Cell wall/membrane/envelope biogenesis	5.75853	0.348532	5.43359	0.451287	9.4452e-06	0.32494	0.198514	0.451366
CELLULAR PROCESSES AND SIGNALING	Cell motility	1.70114	0.345728	1.50769	0.331559	0.00126638	0.193443	0.0876973	0.299189
CELLULAR PROCESSES AND SIGNALING	Posttranslational modification, protein turnover, chaperones	3.62345	0.247162	3.61796	0.203921	0.998006	0.00548575	-0.0651292	0.0761007
METABOLISM	Inorganic ion transport and metabolism	5.62805	0.282476	5.72566	0.365803	0.102896	-0.0976153	-0.200088	0.00485789
METABOLISM	Secondary metabolites biosynthesis, transport and catabolism	1.99663	0.348084	2.23574	0.409822	0.000462497	-0.239106	-0.358147	-0.120064
POORLY CHARACTERIZED	General function prediction only	12.0499	0.312871	12.0016	0.240931	0.359946	0.0483735	-0.0385946	0.135342
POORLY CHARACTERIZED	Function unknown	8.30695	0.704304	8.30932	0.669916	1.06805	-0.0023723	-0.216929	0.212184
CELLULAR PROCESSES AND SIGNALING	Signal transduction mechanisms	4.31191	0.226014	4.14142	0.181945	5.64967e-06	0.17049	0.106563	0.234417
CELLULAR PROCESSES AND SIGNALING	Intracellular trafficking, secretion, and vesicular transport	2.31408	0.293654	2.14927	0.285902	0.0011913	0.164811	0.0743189	0.255304
CELLULAR PROCESSES AND SIGNALING	Defense mechanisms	1.73574	0.258093	1.61841	0.208671	0.00383299	0.117329	0.044201	0.190457
CELLULAR PROCESSES AND SIGNALING	Extracellular structures	0.000410264	0.000446193	0.000171499	0.000300511	0.000528769	0.000238765	0.000120409	0.000357121
CELLULAR PROCESSES AND SIGNALING	Nuclear structure	0	0	0	0	1	0	0	0
CELLULAR PROCESSES AND SIGNALING	Cytoskeleton	0.0127496	0.00809231	0.0114212	0.00811499	0.376977	0.00132841	-0.00120297	0.00385979
Note:SD, standard deviation.
