# Supplementary material for: Dynamics of the intratumoural microbiome across malignant transformation and treatment in breast cancer
Source: Clin Transl Med. 2025 Oct 1;15(10):e70492. doi: 10.1002/ctm2.70492 (PMC12485822; doi:10.1002/ctm2.70492)
Supplement: Supplementary file 8 — Supporting Information [file CTM2-15-e70492-s005.zip › Data 3.xlsx]

## Sheet: list
List
Supplementary Data 3a: Intratumoral microbial differences between breast cancer and breast benign disease at the Phylum level (P <0.05)
Supplementary Data 3b: Intratumoral microbial differences between breast cancer and breast benign disease at the Class level (P <0.05)
Supplementary Data 3c: Intratumoral microbial differences between breast cancer and breast benign disease at the Order level (P <0.05)
Supplementary Data 3d: Intratumoral microbial differences between breast cancer and breast benign disease at the Family level (P <0.05)
Supplementary Data 3e: Intratumoral microbial differences between breast cancer and breast benign disease at the Genus level (P <0.05)
Supplementary Data 3f: Intratumoral microbial differences between breast cancer and breast benign disease at the Species level (P <0.05)
Supplementary Data 3g: KEGG functional differences of intratumoral microbiota between breast cancer and breast benign disease (P <0.05)
Supplementary Data 3h: COG functional differences of intratumoral microbiota between breast cancer and breast benign disease (P <0.05)

## Sheet: 3a
Supplementary Data 3a: Intratumoral microbial differences between breast cancer and breast benign disease at the Phylum level (P <0.05)
	breast cancer		breast benign disease
Phylum	Mean	SD	Mean	SD	P value
Proteobacteria	0.369455	0.186713	0.321552	0.16097	0.0459114
Myxococcota	0.00307824	0.00483928	0.00317384	0.00450524	0.0459114
Gemmatimonadota	0.0025355	0.00397014	0.00425374	0.00590212	0.000119181
Patescibacteria	0.00225003	0.00534635	0.00306097	0.00408598	0.000213723
Fusobacteriota	0.00168816	0.00447729	0.00318312	0.00625998	1.38934e-05
Bdellovibrionota	0.0016104	0.0059318	0.00326482	0.00400321	2.71085e-14
Synergistota	0.00030748	0.00159901	0.000584654	0.00216597	3.11806e-05
Cloacimonadota	0.000199106	0.000903347	0.000233806	0.000831197	0.0372734
Armatimonadota	3.9495e-05	0.000231543	8.13194e-05	0.000303797	0.0227365
Elusimicrobiota	3.66297e-05	0.000350024	0.000162974	0.000888599	0.00332606
Abditibacteriota	6.88961e-06	6.25104e-05	5.93039e-05	0.000319762	0.00299263
Note: SD, standard deviation.

## Sheet: 3b
Supplementary Data 3b: Intratumoral microbial differences between breast cancer and breast benign disease at the Class level (P <0.05)
	breast cancer		breast benign disease
Class	Mean	SD	Mean	SD	P value
Alphaproteobacteria	0.117185	0.121493	0.0743072	0.0981189	0.000419963
Clostridia	0.104048	0.0821491	0.130964	0.103444	0.0149886
Coriobacteriia	0.00374157	0.00551848	0.00629344	0.00875845	2.31194e-05
Acidobacteriae	0.00318227	0.00700404	0.00301913	0.00434472	0.0266009
Cyanobacteriia	0.00283541	0.00667449	0.00608686	0.0164962	0.00590625
Chloroflexia	0.0020131	0.00400662	0.00282533	0.0052054	0.023884
Gemmatimonadetes	0.00196737	0.00338322	0.00331463	0.00476525	0.000581433
Desulfuromonadia	0.00155558	0.00871869	0.00210023	0.00916396	0.0470008
Bdellovibrionia	0.00129032	0.00548478	0.00292829	0.00381421	8.7969e-15
Saccharimonadia	0.00126428	0.00270048	0.00233715	0.00348563	0.000172017
Myxococcia	0.00101928	0.00266635	0.00115751	0.00221299	0.0479071
Planctomycetes	0.000941098	0.00253294	0.00103777	0.00241924	0.0480686
Nitrospiria	0.000801911	0.00561631	0.000375387	0.00113552	0.0470008
Spirochaetia	0.000782558	0.00236517	0.00167202	0.00824642	0.0399225
Longimicrobia	0.000352213	0.00118262	0.000639816	0.00203803	0.0266009
unclassified_Firmicutes	0.000345513	0.00198747	0.000401128	0.0010187	0.00128773
Oligoflexia	0.000320035	0.00237347	0.000334222	0.00101854	0.0470008
Synergistia	0.00030748	0.00159901	0.000584654	0.00216597	6.12273e-05
Limnochordia	0.000250398	0.000814276	0.000558894	0.00137395	0.0399225
Chlamydiae	0.000224284	0.00125237	0.000235009	0.00114368	0.0353967
Cloacimonadia	0.000199106	0.000903347	0.000233806	0.000831197	0.0399225
Kapabacteria	0.000107602	0.00052694	0.000153544	0.00085718	0.0470008
Brocadiae	7.62084e-05	0.000831931	0	0	0.0470008
Syntrophomonadia	6.14071e-05	0.0003641	0.000220804	0.000722015	0.0266009
ABY1	1.7749e-05	0.000219768	2.734e-05	0.00016891	0.0470008
Desulfitobacteriia	8.46724e-06	5.54178e-05	0.000137979	0.000637827	0.00174731
Abditibacteria	6.88961e-06	6.25104e-05	5.93039e-05	0.000319762	0.00427378
Elusimicrobia	2.7132e-06	3.48443e-05	0.000150814	0.000870046	0.000524289
Fimbriimonadia	1.54212e-06	1.09067e-05	1.33481e-05	8.00314e-05	0.047547
Methanomicrobia	8.57094e-08	1.14991e-06	7.25496e-05	0.000576221	0.0266009
Fusobacteriia	0.00168816	0.00447729	0.00318312	0.00625998	2.42502e-05

## Sheet: 3c
Supplementary Data 3c: Intratumoral microbial differences between breast cancer and breast benign disease at the Order level (P <0.05)
	breast cancer		breast benign disease
Order	Mean	SD	Mean	SD	P value
Burkholderiales	0.160906	0.091585	0.133443	0.078843	0.0258583
Lachnospirales	0.0524577	0.05329	0.0656526	0.0609407	0.0181228
Pseudomonadales	0.0398218	0.0549026	0.0548792	0.0496874	0.00246043
Rhizobiales	0.0378237	0.0426826	0.0237489	0.0360225	0.00234495
Oscillospirales	0.0293326	0.0312369	0.0373019	0.0414489	0.0327669
Caulobacterales	0.0290055	0.0428989	0.0112548	0.0288941	0.00315246
Micrococcales	0.0270348	0.0340846	0.0340905	0.0367932	0.0207351
Corynebacteriales	0.0245743	0.0351065	0.0322021	0.0381348	0.0352847
Pseudonocardiales	0.00795303	0.0158481	0.00836468	0.0107347	0.00257313
Peptostreptococcales_Tissierellales	0.00793925	0.0111745	0.0106045	0.0146771	0.045563
Nitriliruptorales	0.00697252	0.0139411	0.0100891	0.0147625	0.00504259
Chitinophagales	0.00395399	0.00870524	0.00399912	0.00774846	0.0117057
Coriobacteriales	0.00361864	0.00549967	0.00600981	0.00861887	2.07417e-05
Bifidobacteriales	0.00360249	0.00650163	0.00471304	0.00824135	0.0116379
Xanthomonadales	0.00356216	0.00719973	0.0063946	0.00809392	3.19038e-06
Staphylococcales	0.00277285	0.00606068	0.00422156	0.00664314	0.0240871
Gaiellales	0.00254273	0.00462749	0.00270985	0.00361882	0.0450096
Diplorickettsiales	0.00212405	0.0190272	0.00787326	0.0561503	0.0346467
Cyanobacteriales	0.00201642	0.00574484	0.00413878	0.0143846	0.0327669
Gemmatimonadales	0.00196737	0.00338322	0.00331463	0.00476525	0.000951827
Sphingobacteriales	0.00169874	0.00391401	0.0026912	0.00762136	0.00159094
Fusobacteriales	0.00168816	0.00447729	0.00318312	0.00625998	3.44109e-05
Streptosporangiales	0.00145657	0.00388631	0.0015435	0.00300122	0.00330037
Saccharimonadales	0.00126428	0.00270048	0.00233715	0.00348563	0.000239999
Acetobacterales	0.00112175	0.0023874	0.00220137	0.012126	0.00404003
Rhodospirillales	0.00097845	0.00495899	0.00251899	0.0200664	0.0116379
Acidobacteriales	0.000938226	0.00279289	0.00146284	0.00255892	0.000111626
Streptomycetales	0.000919914	0.00197206	0.00150867	0.00309788	0.0202481
Bdellovibrionales	0.000875115	0.00513045	0.000743259	0.00182963	0.0258583
unclassified_Actinobacteria	0.000806506	0.00295768	0.000782138	0.00190016	0.0463949
Nitrospirales	0.000801911	0.00561631	0.000375387	0.00113552	0.0484575
Actinomycetales	0.000794542	0.00380432	0.000524934	0.00136964	0.00315246
Spirochaetales	0.000782558	0.00236517	0.00167202	0.00824642	0.0385126
Monoglobales	0.000617283	0.00203905	0.000737935	0.00168667	0.00234495
unclassified_Clostridia	0.000561747	0.00166572	0.0012446	0.00308756	0.00301634
Pedosphaerales	0.000456214	0.00264103	0.000491753	0.00132433	0.0258583
Bacteriovoracales	0.000415209	0.00112624	0.00218504	0.00300716	1.7432e-21
Longimicrobiales	0.000352213	0.00118262	0.000639816	0.00203803	0.0258583
Coxiellales	0.000350973	0.00328215	0.00725651	0.035669	3.64373e-10
unclassified_Firmicutes	0.000345513	0.00198747	0.000401128	0.0010187	0.00209256
Chloroflexales	0.000341751	0.00141157	0.00102966	0.00302086	0.00234495
Nitrococcales	0.000330362	0.000915367	0.0005273	0.00107182	0.00234495
Synergistales	0.00030748	0.00159901	0.000584654	0.00216597	8.35261e-05
Kiloniellales	0.000281375	0.00123698	0.000243122	0.000825219	0.032768
0319_6G20	0.000254498	0.00234833	0.000232398	0.000813163	0.0327669
Micavibrionales	0.000228478	0.00146803	0.000137431	0.000625718	0.045563
Chlamydiales	0.000224284	0.00125237	0.000235009	0.00114368	0.0327669
RF39	0.000223687	0.000612918	0.000687555	0.00153274	0.000352639
Cloacimonadales	0.000199106	0.000903347	0.000233806	0.000831197	0.0385126
Rickettsiales	0.000156676	0.000728367	0.000314672	0.000880662	0.00301634
Thermoactinomycetales	0.000156486	0.00081904	0.000659576	0.00247977	0.00435958
Methylococcales	0.000151833	0.000726567	0.000166328	0.000536714	0.0157395
Geobacterales	0.000150989	0.000809817	0.000261641	0.000875662	0.00291186
Cardiobacteriales	0.000147616	0.00110206	0.000428136	0.00337732	0.000951827
Micropepsales	0.000143446	0.000698962	0.000459163	0.00105726	3.44109e-05
Thermotogales	0.000104237	0.000442452	0.00017607	0.000639487	0.0484575
Hydrogenispora	0.000101481	0.000536155	0.000362908	0.00119297	0.0293011
unclassified_Cyanobacteriia	0.000100556	0.000469934	0.000144246	0.000616407	0.0327669
Salinisphaerales	8.62788e-05	0.000523305	0.000266694	0.00155741	0.0193533
Caldicoprobacterales	7.3689e-05	0.000376657	0.000229838	0.00100711	0.0150711
Leptolyngbyales	6.73593e-05	0.000509753	0.00049965	0.00178274	3.19038e-06
Syntrophomonadales	6.14071e-05	0.0003641	0.000220804	0.000722015	0.0258583
Blfdi19	6.0111e-05	0.000686217	0.000108063	0.000451877	0.000951827
Phormidesmiales	5.65618e-05	0.000425414	0.000239952	0.000918699	0.00234495
Gracilibacteraceae	5.06576e-05	0.000424948	0.000207224	0.0012375	0.00553239
Victivallales	2.05919e-05	0.000199111	4.30032e-05	0.000227893	0.0383665
Granulosicoccales	1.67157e-05	0.000223393	1.58725e-05	8.81654e-05	0.0386071
Catenulisporales	1.64219e-05	0.000138823	0.000232715	0.000995235	7.35992e-05
Brevibacillales	1.18281e-05	6.64444e-05	0.00030945	0.00139047	0.00323195
Desulfitobacteriales	8.46724e-06	5.54178e-05	0.000137979	0.000637827	0.00234495
Abditibacteriales	6.88961e-06	6.25104e-05	5.93039e-05	0.000319762	0.00412284
Ferrovibrionales	5.32817e-06	6.9847e-05	5.37196e-05	0.000330806	0.0385126
Methylacidiphilales	7.56697e-07	9.61781e-06	1.29242e-05	6.48452e-05	0.0179458
Lineage_IV	1.18083e-07	1.58425e-06	6.37139e-05	0.000507141	0.0176666
Methanomicrobiales	8.57094e-08	1.14991e-06	7.25496e-05	0.000576221	0.0258583
Vampirovibrionales	8.57094e-08	1.14991e-06	6.28956e-06	4.69645e-05	0.0258583
Limnotrichales	0	0	3.63744e-05	0.000205708	0.00234495
Note: SD, standard deviation.

## Sheet: 3d
Supplementary Data 3d: Intratumoral microbial differences between breast cancer and breast benign disease at the Family level (P <0.05)
	breast cancer		breast benign disease
Family	Mean	SD	Mean	SD	P value
Lachnospiraceae	0.0523518	0.0533014	0.0655882	0.0608774	0.0224493
Rhodocyclaceae	0.0520944	0.0669564	0.025218	0.0472476	0.00270687
Caulobacteraceae	0.0286199	0.0429604	0.0110868	0.0288947	0.00755964
Beijerinckiaceae	0.0272579	0.0406634	0.0129668	0.0354385	3.56729e-06
Nocardioidaceae	0.0211931	0.0340948	0.0261139	0.0339612	0.02437
Micrococcaceae	0.02056	0.0320325	0.0277658	0.0349602	0.0136771
Dietziaceae	0.0187138	0.0334837	0.0269834	0.0370842	0.000860973
Halomonadaceae	0.0172577	0.0325667	0.0254202	0.0353193	0.000146676
Ruminococcaceae	0.0149405	0.0176283	0.0190752	0.0292019	0.037575
Moraxellaceae	0.013592	0.0415236	0.0193716	0.0181703	1.15611e-06
Pseudonocardiaceae	0.00795303	0.0158481	0.00836468	0.0107347	0.00324035
Nitriliruptoraceae	0.00697252	0.0139411	0.0100891	0.0147625	0.00651178
Bacillaceae	0.00537179	0.00678241	0.00825012	0.0103711	0.00198742
Salisediminibacteriaceae	0.00453515	0.00905515	0.00670823	0.00976256	0.00623738
Bifidobacteriaceae	0.00360249	0.00650163	0.00471304	0.00824135	0.0140499
Flavobacteriaceae	0.00345871	0.00681574	0.00438058	0.00691616	0.00415499
Erysipelatoclostridiaceae	0.00280152	0.00597699	0.00283448	0.00459471	0.032276
Oxalobacteraceae	0.00278185	0.00765247	0.0051853	0.011546	6.46424e-06
Xanthomonadaceae	0.00270706	0.00535811	0.00415423	0.0052085	1.55998e-05
Rhizobiaceae	0.00270617	0.00491367	0.00431071	0.00619282	0.000618807
Staphylococcaceae	0.00268106	0.00602847	0.0040124	0.00646906	0.0414406
Enterococcaceae	0.00264671	0.00811866	0.0049533	0.0134376	0.000254326
Chitinophagaceae	0.00239392	0.00685721	0.00302847	0.00735071	0.0003607
Diplorickettsiaceae	0.00212405	0.0190272	0.00787326	0.0561503	0.044914
Propionibacteriaceae	0.00210987	0.00369938	0.00321116	0.00443944	0.0141121
Gemmatimonadaceae	0.00196737	0.00338322	0.00331463	0.00476525	0.00102681
[Eubacterium]_coprostanoligenes_group	0.0018938	0.0033822	0.00214956	0.00326293	0.0414406
Sutterellaceae	0.00176745	0.00359023	0.00294556	0.00666459	0.00481871
Fusobacteriaceae	0.00150903	0.00433552	0.00281892	0.00568095	5.72083e-06
unclassified_Gaiellales	0.00148141	0.00289822	0.00185015	0.00306434	0.0457484
Eggerthellaceae	0.00147885	0.00317014	0.00223658	0.00360395	0.000672156
Veillonellaceae	0.00134128	0.00477928	0.0013897	0.00211398	3.10438e-06
Microbacteriaceae	0.00131207	0.00270875	0.00295576	0.00568524	0.00324035
Acetobacteraceae	0.00112175	0.0023874	0.00219419	0.0121247	0.00532677
Butyricicoccaceae	0.00103578	0.00275356	0.00163786	0.00288871	2.78743e-05
Anaerovoracaceae	0.000981857	0.00392121	0.00127196	0.00250226	0.0240229
Streptomycetaceae	0.000919914	0.00197206	0.00150867	0.00309788	0.0252294
Bdellovibrionaceae	0.000875115	0.00513045	0.000743259	0.00182963	0.0334456
unclassified_Cyanobacteriales	0.000866854	0.00437322	0.00126076	0.003238	0.00100798
Rhodanobacteraceae	0.000844214	0.0030629	0.00222607	0.00497911	1.46485e-07
Coriobacteriaceae	0.000815158	0.00231461	0.00190151	0.00377691	1.46485e-07
Actinomycetaceae	0.000794542	0.00380432	0.000524934	0.00136964	0.00415499
Sphingobacteriaceae	0.000792249	0.00229881	0.00221722	0.00750313	0.000546605
Marinifilaceae	0.000715769	0.00171605	0.00176776	0.00410251	0.00517406
Dysgonomonadaceae	0.000656801	0.00283766	0.00127656	0.00369709	0.000546605
Acidothermaceae	0.000629691	0.00219691	0.00095042	0.00243031	0.00270687
Monoglobaceae	0.000617283	0.00203905	0.000737935	0.00168667	0.00267101
Alcaligenaceae	0.000580578	0.0017277	0.00093118	0.00211579	0.0018016
unclassified_Clostridia	0.000560494	0.00166341	0.00124301	0.00308729	0.0047026
Pasteurellaceae	0.000542577	0.00178712	0.000557324	0.00139557	0.0414406
Saccharimonadaceae	0.00052907	0.00178645	0.000897855	0.00215088	0.00549492
Pedosphaeraceae	0.000456214	0.00264103	0.000491753	0.00132433	0.0336353
Yersiniaceae	0.000434251	0.00315273	0.000690798	0.00219453	0.0327658
Bacteriovoracaceae	0.000415209	0.00112624	0.00218504	0.00300716	4.13714e-21
Hungateiclostridiaceae	0.000369414	0.00145685	0.000680494	0.00150706	0.00929642
Longimicrobiaceae	0.000352213	0.00118262	0.000639816	0.00203803	0.0334456
Coxiellaceae	0.000350973	0.00328215	0.00725651	0.035669	8.64767e-10
unclassified_Firmicutes	0.000345513	0.00198747	0.000401128	0.0010187	0.00205919
Morganellaceae	0.000327942	0.00309891	0.00038194	0.00117911	9.91164e-05
Spirosomaceae	0.00032153	0.00122778	0.000393891	0.00104354	0.00111004
Nitrococcaceae	0.00032063	0.000886052	0.000525841	0.00107244	0.0043229
Synergistaceae	0.00030748	0.00159901	0.000584654	0.00216597	9.91164e-05
unclassified_Saccharimonadales	0.000293996	0.00106502	0.000396109	0.00116359	0.0439298
uncultured_Firmicutes_bacterium	0.000287089	0.0011042	0.000524609	0.00140459	0.0252294
Roseiflexaceae	0.000280406	0.00135467	0.00062901	0.00208403	0.00205919
Barnesiellaceae	0.000255367	0.00104014	0.000434106	0.00127991	0.0153948
uncultured_prokaryote	0.000238639	0.00114032	0.000225121	0.000726258	0.0252294
Acidobacteriaceae__Subgroup_1	0.000221542	0.00114849	0.000736919	0.00180528	1.35196e-05
Lentimicrobiaceae	0.000204712	0.00169638	0.000130058	0.000639552	0.0365481
Koribacteraceae	0.000193861	0.000723397	0.00029416	0.000829043	0.041596
Thermoactinomycetaceae	0.000156486	0.00081904	0.000659576	0.00247977	0.00564361
Anaeromyxobacteraceae	0.000151702	0.000696989	0.000315267	0.00120805	0.02437
Geobacteraceae	0.000150989	0.000809817	0.000247142	0.000855383	0.00655861
Porphyromonadaceae	0.000148846	0.000876659	0.000421712	0.00234984	0.00228004
Wohlfahrtiimonadaceae	0.000147616	0.00110206	0.000427608	0.00337719	0.00159147
Micropepsaceae	0.000143446	0.000698962	0.000459163	0.00105726	3.57295e-05
Thermomonosporaceae	0.000134458	0.000635434	0.000505557	0.0021232	0.00135117
Sedimentibacteraceae	0.000129657	0.00101837	0.000256522	0.000851082	0.000122313
Cellvibrionaceae	0.000125398	0.000584234	0.000351783	0.00114109	0.000116566
Bogoriellaceae	0.000117571	0.00044199	0.000166147	0.000623236	0.0439298
Caloramatoraceae	0.000111361	0.000930713	0.00108234	0.0110913	0.00329641
unclassified_RF39	0.000109955	0.000408218	0.000386702	0.00120608	0.000916055
LWQ8	0.000103745	0.000343517	0.000426801	0.00112214	0.00103044
Fervidobacteriaceae	0.000103225	0.000442575	0.00017607	0.000639487	0.0285584
uncultured_Clostridia_bacterium	8.43278e-05	0.000485831	0.000361243	0.00118703	0.040998
Solimonadaceae	7.6976e-05	0.000510996	0.000265267	0.00155582	0.00915697
Caldicoprobacteraceae	7.3689e-05	0.000376657	0.000229838	0.00100711	0.0185465
Leptolyngbyaceae	6.73593e-05	0.000509753	0.00049965	0.00178274	3.78587e-06
Magnetospirillaceae	6.47464e-05	0.000862653	0.000146116	0.000813944	0.000594453
Thermomicrobiaceae	6.36046e-05	0.000352769	0.000248793	0.00161735	0.0322131
Syntrophomonadaceae	6.14071e-05	0.0003641	0.000220804	0.000722015	0.0336353
Chloroflexaceae	5.93899e-05	0.000419957	0.000321784	0.00209698	0.0204047
Nodosilineaceae	5.08977e-05	0.000383563	0.000233733	0.000907312	0.00405895
Vermiphilaceae	4.95562e-05	0.00046985	9.78709e-05	0.000626769	0.0132117
Lutispora	4.75112e-05	0.00042407	0.000169491	0.00121232	0.0372056
Hydrogenoanaerobacterium	4.20117e-05	0.00029608	0.000110444	0.000339443	0.00481871
37_13	3.70872e-05	0.000370051	0.000127952	0.00051741	0.000441039
Rhodospirillaceae	2.98323e-05	0.000230631	0.00171315	0.0199389	0.00852573
Phormidiaceae	1.82273e-05	0.000132442	0.00169139	0.0108844	1.55998e-05
Microcystaceae	1.81091e-05	0.000160291	0.000135979	0.000761561	0.0102085
Pseudohongiellaceae	1.73353e-05	0.000154472	9.49491e-05	0.000638225	0.02437
Brevibacillaceae	1.18281e-05	6.64444e-05	0.00030945	0.00139047	0.00430619
Abditibacteriaceae	6.88961e-06	6.25104e-05	5.93039e-05	0.000319762	0.00535103
Actinospicaceae	6.70249e-06	6.41291e-05	0.000175352	0.000730421	2.78743e-05
Amb_16S_1323	2.59686e-06	2.57748e-05	0.000199472	0.00111743	0.0221751
cvE6	2.51212e-06	3.37036e-05	2.06922e-05	0.000115076	0.00343442
Methylacidiphilaceae	7.56697e-07	9.61781e-06	1.29242e-05	6.48452e-05	0.0224493
Heliobacteriaceae	3.60128e-07	4.83163e-06	3.14234e-05	0.000201569	0.0224493
Limnotrichaceae	0	0	3.63744e-05	0.000205708	0.00270687
uncultured_Parcubacteria_group_bacterium	0	0	7.59639e-05	0.000763007	0.00270687
Gloeocapsaceae	0	0	5.32083e-05	0.000293406	0.00415499
Oxobacteraceae	0	0	4.00797e-05	0.000225363	0.00415499
uncultured_Acetivibrio_sp.	0	0	5.72682e-05	0.000374693	0.0185465
Vampirovibrionaceae	0	0	1.92605e-06	1.14569e-05	0.0289068
bacterium_endosymbiont_of_Onthophagus_Taurus	0	0	1.01423e-05	5.97726e-05	0.0289068
uncultured_cyanobacterium	0	0	6.49567e-06	4.26189e-05	0.0289068
BSV40	0	0	3.04761e-05	0.000329415	0.0445955
Cyanobacteriales_Incertae_Sedis	0	0	6.00728e-05	0.000429469	0.0445955
Parcubacteria_group_bacterium_CG1_02_50_68	0	0	2.64381e-05	0.000229232	0.0445955
uncultured_Roseobacter_sp.	0	0	1.03009e-05	6.523e-05	0.0445955
Note: SD, standard deviation.

## Sheet: 3e
Supplementary Data 3e: Intratumoral microbial differences between breast cancer and breast benign disease at the Genus level (P <0.05)
	breast cancer		breast benign disease
Genus	Mean	SD	Mean	SD	P value
Delftia	0.0608435	0.0755817	0.0713388	0.06002	0.0176207
Methyloversatilis	0.0506402	0.0671453	0.0241959	0.0469271	0.00182143
Caulobacter	0.0270405	0.0432266	0.00801848	0.0287254	1.64771e-05
Weissella	0.024685	0.0354408	0.0127981	0.0209597	0.0185355
Bosea	0.0207798	0.0336032	0.00906588	0.0273075	0.00298543
Dietzia	0.0187138	0.0334837	0.0269834	0.0370842	0.00127258
Halomonas	0.0169824	0.0320157	0.0253814	0.0353414	0.000190303
Aeromicrobium	0.0165553	0.0326295	0.0231852	0.0337762	0.0301697
Nesterenkonia	0.0138682	0.0263884	0.0199631	0.0281024	0.00840331
Acinetobacter	0.0124932	0.0415641	0.0178532	0.0142675	4.8925e-08
Blautia	0.0117772	0.0390733	0.0173559	0.049473	0.0242752
Ligilactobacillus	0.0076875	0.0158905	0.00889703	0.0133159	0.0407383
Nitriliruptor	0.00603668	0.0122711	0.00881543	0.0130643	0.0138235
Limosilactobacillus	0.00565705	0.013229	0.00791818	0.0149085	0.0118496
Methylobacterium_Methylorubrum	0.00529302	0.0118101	0.0029507	0.012277	0.00373901
Bacillus	0.00466243	0.00633862	0.00723095	0.00872262	0.00373901
Salipaludibacillus	0.0045301	0.00905289	0.00668068	0.00974173	0.00967807
Pelomonas	0.00437576	0.00966988	0.000539611	0.00133813	0.00111391
Prauserella	0.00429475	0.00867713	0.00668157	0.00991128	0.00266153
Bifidobacterium	0.00346606	0.00636739	0.00460142	0.00824389	0.0199986
Porphyrobacter	0.00327374	0.00809131	0.00288774	0.00540896	0.00654104
Prevotella_9	0.00305793	0.0063495	0.006387	0.0101419	0.000113768
Enterococcus	0.00264652	0.00811873	0.00495137	0.0134381	0.000689583
Subdoligranulum	0.00203762	0.00454359	0.00259713	0.00417976	0.00270183
Agathobacter	0.00187409	0.0047416	0.0029863	0.00477315	0.00182143
UCG_002	0.00160204	0.00806472	0.00240238	0.00821537	0.000114431
Pseudoglutamicibacter	0.00153552	0.0035898	0.0023681	0.00401245	0.009553
Herbaspirillum	0.00150278	0.00690954	0.00288469	0.00510314	1.73083e-10
unclassified_Gemmatimonadaceae	0.00138572	0.002585	0.0025228	0.00415338	0.00879061
Phytoactinopolyspora	0.00136373	0.00325033	0.00243849	0.00413806	0.000727797
Novosphingobium	0.00123082	0.00330421	0.00261709	0.0125179	0.00182143
Roseburia	0.0012192	0.0031323	0.00193011	0.00265271	0.000175155
Dorea	0.00115885	0.00282084	0.00125076	0.00224602	0.00838626
Diaphorobacter	0.00114304	0.00311766	0.000350727	0.00115792	0.0381219
[Eubacterium]_hallii_group	0.00109787	0.00259557	0.00141712	0.00305736	0.0176207
Allorhizobium_Neorhizobium_Pararhizobium_Rhizobium	0.00109486	0.00385961	0.00143537	0.00219132	5.50508e-05
Parasutterella	0.00106757	0.00275757	0.00164747	0.00462886	0.048664
Massilia	0.00100807	0.00346453	0.00177754	0.00891919	0.000500643
Flavobacterium	0.000984203	0.00368509	0.00197078	0.00503778	2.31489e-05
Desulfovibrio	0.000950294	0.00311216	0.0016555	0.00337803	0.0458496
Incertae_Sedis	0.000932035	0.00228566	0.00104124	0.00177756	0.0380225
unclassified_Cyanobacteriales	0.000866854	0.00437322	0.00125962	0.0032382	0.00153024
Streptomyces	0.00084292	0.00183205	0.00148497	0.00308748	0.0248274
Brevundimonas	0.000818179	0.0018806	0.00247479	0.00652316	5.19691e-06
unclassified_Nitriliruptoraceae	0.000812929	0.00191403	0.00118298	0.002179	0.00510763
NK4A214_group	0.000773412	0.00202962	0.00102802	0.00216714	0.0403313
Collinsella	0.000772969	0.00224893	0.00183659	0.00349258	9.51679e-08
Arthrobacter	0.00075394	0.0023534	0.000661364	0.00125506	0.0105957
Bdellovibrio	0.000704309	0.00507817	0.00053402	0.00147495	0.0160295
Butyricicoccus	0.000704144	0.00238286	0.00110706	0.00246724	0.000192299
Stenotrophomonas	0.00069191	0.00259205	0.00163759	0.00241761	3.02666e-12
Mammaliicoccus	0.000676328	0.00431372	0.00117467	0.0050358	0.00741677
Actinomyces	0.000654301	0.00375053	0.000408308	0.00123529	0.00275661
Chryseobacterium	0.000654038	0.00236912	0.000706802	0.00234544	0.02509
Acidothermus	0.000629691	0.00219691	0.00095042	0.00243031	0.00373901
Odoribacter	0.000617392	0.00159355	0.00137309	0.00355429	0.0200169
Monoglobus	0.000617283	0.00203905	0.000737935	0.00168667	0.00369047
Fusobacterium	0.000586905	0.0028994	0.00179307	0.00507978	1.09317e-08
Rothia	0.000574486	0.00267843	0.000992721	0.00293566	0.0118496
unclassified_Clostridia	0.000561747	0.00166572	0.0012446	0.00308756	0.00559231
Coprococcus	0.000543606	0.00178421	0.000867466	0.00228409	0.000192299
Prevotella_7	0.000537549	0.00221185	0.000641773	0.00241269	0.00321688
Erysipelotrichaceae_UCG_003	0.000496159	0.00156579	0.000736398	0.00156026	9.33935e-05
Haemophilus	0.000494167	0.00176737	0.0005039	0.00134529	0.0291213
unclassified_Chitinophagaceae	0.000457639	0.0020181	0.000407414	0.000944409	0.0316782
Holdemanella	0.000427601	0.00141179	0.000673089	0.00164267	0.00182143
Serratia	0.000417158	0.00314912	0.000688166	0.00219396	0.0185828
Peredibacter	0.000412368	0.00111782	0.00202737	0.00268798	2.89518e-20
Fusicatenibacter	0.000389768	0.00119613	0.000758374	0.00154268	0.000221463
Caproiciproducens	0.000359329	0.00163523	0.00365913	0.0238785	8.604e-05
Coxiella	0.000350973	0.00328215	0.00725651	0.035669	1.06119e-09
unclassified_Firmicutes	0.000345513	0.00198747	0.000401128	0.0010187	0.00300697
Proteiniphilum	0.000340364	0.00228972	0.000484734	0.0015696	0.0105571
Lachnospira	0.000326194	0.000981416	0.000484753	0.00114886	0.0431685
Afipia	0.000319092	0.00177815	9.27554e-05	0.000460823	0.00996873
Aquisalimonas	0.000313984	0.000886367	0.000521116	0.00107284	0.00725595
Sutterella	0.000296434	0.00133905	0.00100034	0.00361718	9.33935e-05
Ralstonia	0.000294793	0.00157476	0.000700533	0.00219145	0.00478199
Sphingobacterium	0.0002881	0.000984751	0.00104752	0.0034497	0.00528976
Terrimonas	0.000253037	0.00146668	0.000236766	0.000608218	0.017633
Burkholderia_Caballeronia_Paraburkholderia	0.000249123	0.00114196	0.000633102	0.00175965	0.000446176
Lachnoanaerobaculum	0.00024264	0.0022661	0.000257427	0.00129387	0.0394362
Murimonas	0.000240518	0.000726166	0.000427322	0.00108106	0.0301697
Thermomonas	0.000221754	0.00146862	0.000376635	0.00151796	0.00205158
Anaerosporomusa	0.000218372	0.00157546	2.1729e-06	2.79115e-05	0.00271198
Faecalitalea_sp._Marseille_P3755	0.000217733	0.000980251	3.40453e-05	0.000288243	0.0208795
TM7a	0.00020975	0.00116012	0.000499061	0.00185254	0.0159636
Fluviicola	0.000203833	0.0015947	0.000163328	0.000567265	0.0195841
[Eubacterium]_ruminantium_group	0.00018793	0.000784822	0.000491954	0.00104846	0.000192299
Sediminibacterium	0.000176769	0.00169494	0.000154728	0.000831493	0.0145914
Rhodanobacter	0.000160521	0.000974661	0.00108593	0.00297103	8.06433e-05
Acidipila_Silvibacterium	0.000154973	0.00106969	0.000199554	0.000694447	0.00854711
Leucobacter	0.000154173	0.000985145	0.0013042	0.00386599	8.29127e-08
Shinella	0.000153913	0.000897886	0.000512912	0.00178887	5.43333e-06
Anaeromyxobacter	0.000151702	0.000696989	0.000315267	0.00120805	0.0315536
Glutamicibacter	0.000150044	0.00092581	0.000300963	0.00121071	0.0293639
Porphyromonas	0.000148846	0.000876659	0.000421712	0.00234984	0.00321688
unclassified_Roseiflexaceae	0.000148318	0.00119425	0.000261923	0.000968761	0.0010069
Ignatzschineria	0.000147616	0.00110206	0.000404281	0.00337502	0.017633
[Eubacterium]_ventriosum_group	0.000139898	0.000536913	0.000546227	0.00124115	0.000190303
Barnesiella	0.000138673	0.000663236	0.000337983	0.00108836	0.00513901
unclassified_Micropepsaceae	0.000131876	0.000692601	0.000331624	0.000819318	0.000192299
Jeotgalibaca	0.000130863	0.000629892	0.00044686	0.00161609	0.000528867
Ensifer	0.000130546	0.000532607	0.000238031	0.000759105	0.0301697
Sedimentibacter	0.000129657	0.00101837	0.000256522	0.000851082	0.000190303
Methylotenera	0.000129273	0.000663623	1.41922e-06	1.64223e-05	0.0199986
Lachnospiraceae_UCG_004	0.000126936	0.000758603	0.000319199	0.000849512	0.00142314
Petrimonas	0.000126309	0.000749089	0.000511485	0.00206526	0.0319585
Anaerosporobacter	0.000126002	0.00075959	0.000392635	0.0023736	0.0355693
Lachnospiraceae_FCS020_group	0.00012598	0.000566076	0.000342355	0.00128816	0.0122941
[Eubacterium]_eligens_group	0.000118994	0.000444383	0.000580332	0.0016348	2.09966e-05
Dialister	0.000116237	0.00043717	0.00026027	0.000801698	0.00731392
Slackia	0.000115542	0.000926137	0.000141741	0.000652474	0.0298951
Arenimonas	0.000114253	0.000736409	0.0006136	0.00226789	0.00840331
unclassified_RF39	0.000109955	0.000408218	0.000386702	0.00120608	0.00137619
Anaerovorax	0.000109448	0.000960013	0.000130153	0.000899024	0.0372019
UC5_1_2E3	0.000106871	0.000427648	0.000320492	0.00119088	0.0484173
Chryseolinea	0.000104696	0.000512315	0.000345135	0.00132487	0.0431685
unclassified_LWQ8	0.000103745	0.000343517	0.000426801	0.00112214	0.00160999
Fervidobacterium	0.000103225	0.000442575	0.00017607	0.000639487	0.0379701
Dyadobacter	0.000100737	0.000931042	0.000150733	0.00086192	0.00295269
UCG_008	9.45829e-05	0.00061935	0.000257424	0.00114101	0.0301055
Butyricimonas	9.44058e-05	0.000664559	0.000274763	0.00123488	0.00638
Actinomadura	9.25456e-05	0.00056718	0.000198914	0.000634645	0.0105571
Atopobium	9.24418e-05	0.000659442	0.000376653	0.00250583	0.000446176
unclassified_Comamonadaceae	9.14903e-05	0.000665439	0.000278875	0.000896546	0.00182143
Rhodopila	9.04168e-05	0.00063249	0.000158838	0.000606252	0.042823
Microbacterium	8.82355e-05	0.000334668	0.000475382	0.00218313	0.00299148
Jatrophihabitans	8.77628e-05	0.000589551	0.000130082	0.000522338	0.0301055
Paenarthrobacter	8.77148e-05	0.000904818	0.000327644	0.00116252	0.000637839
unclassified_Hungateiclostridiaceae	8.69026e-05	0.000446898	0.000221041	0.000890576	0.00326491
Megasphaera	8.6363e-05	0.000557581	0.000332807	0.000918013	1.06119e-09
unclassified_Caloramatoraceae	8.56914e-05	0.000857095	0.000990638	0.0110756	0.0380225
Paraprevotella	8.55004e-05	0.000394256	0.000377277	0.00121593	0.00326491
Mucilaginibacter	8.43818e-05	0.00068567	0.000343514	0.00157612	0.0281757
Georgenia	8.02934e-05	0.000359403	0.000137192	0.000601973	0.0433692
Clostridioides	7.47705e-05	0.000469369	0.000145947	0.000520046	0.00741677
Caldicoprobacter	7.3689e-05	0.000376657	0.000229838	0.00100711	0.02509
Fournierella	7.28501e-05	0.000539956	0.000220431	0.000996828	0.0193417
Taibaiella	6.27432e-05	0.000447014	0.000214799	0.000623955	6.55858e-05
Azospirillum	6.00861e-05	0.000374232	0.000294147	0.00102149	0.0049158
Edaphobaculum	5.87278e-05	0.000438585	0.000170537	0.000545107	0.00321688
Thermoactinomyces	5.7508e-05	0.000672445	0.000174043	0.00135479	0.00478199
unclassified_Flavobacteriaceae	5.6278e-05	0.000459969	8.87014e-05	0.000435699	0.0208795
Peptostreptococcus	5.13413e-05	0.000326569	0.000414738	0.00341179	0.0118496
uncultured_Clostridium_sp.	5.00857e-05	0.000669238	4.74442e-05	0.000349066	0.0458496
Gordonibacter	4.92662e-05	0.000562311	0.00017859	0.000997761	0.0384586
Cellvibrio	4.86031e-05	0.000379666	0.000152637	0.000603407	6.55858e-05
UCG_004	4.83914e-05	0.000502566	0.000110086	0.000536173	0.00114446
Aminobacterium	4.36537e-05	0.000585676	8.31737e-05	0.000398858	0.00510763
Castellaniella	4.03907e-05	0.000411259	7.3698e-05	0.000310279	0.0458796
uncultured_delta_proteobacterium	3.71516e-05	0.000160317	0.000138343	0.000602914	0.0301697
unclassified_Vermiphilaceae	3.66986e-05	0.000438122	7.68572e-05	0.00057595	0.0293639
Ahniella	3.66817e-05	0.000291514	0.00016488	0.00063469	0.00373901
Dyella	3.50304e-05	0.000431166	0.000506506	0.00195491	7.47213e-08
Granulicella	3.49323e-05	0.000386142	0.000149832	0.000494651	0.0088581
Frisingicoccus	3.45319e-05	0.000325815	0.000191729	0.0010371	0.0293639
dgA_11_gut_group	3.39313e-05	0.000276222	6.92416e-05	0.000423616	0.0293639
unclassified_Leptolyngbyaceae	3.36402e-05	0.000406943	6.36873e-05	0.00026738	0.00056971
Terrabacter	3.15172e-05	0.00021773	0.000149714	0.000566537	0.0181875
unclassified_Hydrogenoanaerobacterium	3.13959e-05	0.000265786	0.000107089	0.000339073	0.0117503
[Eubacterium]_nodatum_group	3.09652e-05	0.000159169	0.000223177	0.000887966	0.00686018
Pseudochrobactrum	2.63027e-05	0.000345824	0.000330341	0.00111729	5.43333e-06
Chujaibacter	2.60052e-05	0.000322533	0.000182169	0.000819667	5.43333e-06
Sphaerobacter	2.54264e-05	0.000256871	0.000122604	0.000784462	0.047868
Dielma	2.42062e-05	0.000267981	2.8794e-05	0.000141161	0.0219089
Fonticella	2.26306e-05	0.000299403	8.97315e-05	0.000724935	0.0203869
Dysgonomonas	2.2462e-05	0.000162707	0.000163312	0.000951548	0.0200415
Finegoldia	2.03305e-05	0.000135504	9.65361e-05	0.000516261	0.0205764
Candidimonas	1.98206e-05	0.000265921	8.99855e-05	0.000796734	0.0465205
Methanobacterium	1.80149e-05	0.000137308	0.000231246	0.00156517	0.0431685
Cloacibacillus	1.73044e-05	0.000230801	0.000130312	0.00131539	0.0204724
unclassified_37_13	1.70489e-05	0.000162324	0.000116888	0.000504021	0.00233992
Lacibacter	1.56217e-05	0.000208219	9.06564e-05	0.000471846	0.0301023
Leifsonia	1.37357e-05	7.6975e-05	0.00017528	0.000539811	0.00040126
Leptolyngbya_ANT.L52.2	1.36334e-05	0.000158641	0.000189207	0.000923187	0.000190303
Butyrivibrio	1.34163e-05	0.000100125	7.55233e-05	0.000291291	0.0291213
Bordetella	1.24557e-05	8.36961e-05	0.00028658	0.000955403	6.19034e-05
unclassified_Sphingobacteriaceae	1.2057e-05	0.000120312	3.6101e-05	0.000187659	0.00321688
Brevibacillus	1.18281e-05	6.64444e-05	0.00030945	0.00139047	0.0064212
Morganella	1.09652e-05	0.000118445	7.34325e-05	0.000513799	0.0466902
Tychonema_CCAP_1459_11B	7.91843e-06	9.91448e-05	0.00023752	0.00142047	1.73771e-05
Saccharothrix	7.15345e-06	9.30242e-05	5.01978e-05	0.000339654	0.0301055
Abditibacterium	6.88961e-06	6.25104e-05	5.93039e-05	0.000319762	0.00836679
Actinospica	6.70249e-06	6.41291e-05	0.000175352	0.000730421	5.50508e-05
unclassified_Butyricicoccaceae	6.58293e-06	6.74244e-05	8.24051e-05	0.000592945	0.0380225
Occallatibacter	6.2064e-06	6.12252e-05	0.00027044	0.000948303	0.000543334
Phocea	6.09354e-06	8.11874e-05	3.49292e-05	0.000259469	0.0457914
uncultured_Sphingobacteriales_bacterium	5.65381e-06	7.58539e-05	1.87876e-05	0.000156162	0.0461988
unclassified_Syntrophomonadaceae	5.48781e-06	6.75522e-05	5.27239e-05	0.000280623	0.0124786
Chloronema	4.00552e-06	5.07473e-05	0.000210466	0.00178262	0.0276417
Phormidium_IAM_M_71	3.91909e-06	2.84034e-05	0.00126148	0.00972699	0.00321688
unclassified_Rhizobiaceae	3.85934e-06	4.42119e-05	1.01767e-05	4.82492e-05	0.0442809
Anaerocella	3.62899e-06	4.8688e-05	2.33098e-05	0.000130182	0.0124786
Aurantisolimonas	3.23497e-06	4.34017e-05	3.38117e-05	0.00020834	0.0458796
Bacteriovorax	2.84043e-06	3.69699e-05	0.000157565	0.000696421	0.000113768
CL500_3	2.61325e-06	2.31566e-05	2.58411e-05	0.000112678	0.0291213
unclassified_Amb_16S_1323	2.59686e-06	2.57748e-05	0.000199472	0.00111743	0.0293639
unclassified_cvE6	2.51212e-06	3.37036e-05	2.04832e-05	0.000115082	0.00794424
Hirschia	1.66916e-06	1.54487e-05	6.08955e-05	0.000281418	0.0382828
Litorilinea	1.36841e-06	9.36597e-06	4.04485e-05	0.000171919	0.00967807
Acidisoma	1.33293e-06	1.78831e-05	0.00012318	0.000526935	0.000725904
unclassified_Acidobacteriaceae__Subgroup_1	1.22722e-06	1.32728e-05	2.84354e-05	0.000137715	0.00326491
Prosthecobacter	1.03602e-06	1.1023e-05	9.06582e-06	4.55897e-05	0.0301055
Providencia	9.91821e-07	1.1232e-05	0.000228814	0.000829231	1.9182e-08
unclassified_Methylacidiphilaceae	7.56697e-07	9.61781e-06	1.29242e-05	6.48452e-05	0.0296634
unclassified_Heliobacteriaceae	3.60128e-07	4.83163e-06	3.14234e-05	0.000201569	0.0297253
Methylocella	2.3716e-07	3.18184e-06	4.66797e-05	0.000273047	0.0293639
Tetragenococcus	1.93225e-07	2.59238e-06	1.69346e-06	7.36335e-06	0.0301055
Micropepsis	1.64523e-07	2.20731e-06	9.10995e-05	0.000474871	0.0116612
Magnetospirillum	1.4283e-07	1.91626e-06	7.78594e-05	0.000698024	0.0453256
BIyi10	1.28727e-07	1.72706e-06	7.67635e-05	0.000619223	0.0185828
Lachnotalea	1.28564e-07	1.72487e-06	0.00013717	0.000598155	0.00182143
Oscillochloris	1.28564e-07	1.72487e-06	5.06791e-05	0.000346985	0.0293639
Planktothrix_NIVA_CYA_15	1.01178e-07	1.35745e-06	9.0282e-05	0.000825145	0.0293639
Pantalinema	0	0	0.000132629	0.000660436	1.9947e-05
Gryllotalpicola	0	0	9.68463e-05	0.000487915	0.00013956
Haoranjiania	0	0	8.87794e-05	0.000388493	0.000369484
Youhaiella	0	0	9.7939e-05	0.000452661	0.0010069
Arachidicoccus	0	0	4.83895e-05	0.000234742	0.00160999
Leptolyngbya_PCC_6406	0	0	0.000186432	0.000885221	0.00160999
Asaccharospora	0	0	0.000139151	0.000998974	0.00264103
Alkanibacter	0	0	5.17773e-05	0.000344803	0.00373901
Limnothrix	0	0	3.63744e-05	0.000205708	0.00373901
Mariniradius	0	0	2.73706e-05	0.00013639	0.00373901
uncultured_Parcubacteria_group_bacterium	0	0	7.59639e-05	0.000763007	0.00373901
Gloeocapsa	0	0	5.32083e-05	0.000293406	0.00618465
Oxobacter	0	0	4.00797e-05	0.000225363	0.00618465
uncultured_Sporanaerobacter_sp.	0	0	4.84788e-05	0.000243587	0.00618465
Pelobium	0	0	3.84843e-05	0.000251271	0.00967807
Synechocystis_PCC_6803	0	0	6.53028e-05	0.000392538	0.00967807
Clostridium_sensu_stricto_16	0	0	5.33841e-05	0.000271607	0.0159636
unclassified_Thermomonosporaceae	0	0	0.000172719	0.00189957	0.0159636
Cephalothrix_SAG_75.79	0	0	6.49683e-05	0.000365288	0.02509
unclassified_Polyangiaceae	0	0	1.77952e-05	0.000130092	0.02509
uncultured_Acetivibrio_sp.	0	0	5.72682e-05	0.000374693	0.02509
Flexivirga	0	0	8.89076e-05	0.000850211	0.0380225
Humibacter	0	0	1.02351e-05	7.63408e-05	0.0380225
Vampirovibrio	0	0	1.92605e-06	1.14569e-05	0.0380225
oc32	0	0	1.59644e-05	0.000121612	0.0380225
unclassified_bacterium_endosymbiont_of_Onthophagus_Taurus	0	0	1.01423e-05	5.97726e-05	0.0380225
uncultured_Magnetospirillum_sp.	0	0	1.64219e-05	0.000106098	0.0380225
Note: SD, standard deviation.

## Sheet: 3f
Supplementary Data 3f: Intratumoral microbial differences between breast cancer and breast benign disease at the Species level (P <0.05)
	breast cancer		breast benign disease
Species	Mean	SD	Mean	SD	P value
Methyloversatilis_discipulorum	0.0506329	0.0671475	0.024182	0.0469337	0.00404837
Delftia_sp.	0.0489305	0.0616359	0.0708757	0.0599685	0.000774611
Caulobacter_endophyticus	0.0266941	0.0433002	0.00786584	0.0286931	0.00950534
Bosea_vestrisii	0.020704	0.0335642	0.00879011	0.0273581	4.03543e-05
Dietzia_natronolimnaea	0.0173154	0.0318225	0.0261639	0.0366383	0.00274034
Aeromicrobium_halocynthiae	0.0162081	0.0326523	0.0228009	0.0337964	0.0385881
Sphingobium_xenophagum	0.0143001	0.0236324	0.00454043	0.0162903	2.76363e-05
Delftia_acidovorans	0.0110297	0.0225334	0.000249389	0.00112476	0.000147285
Nesterenkonia_sp._10004	0.00794657	0.0161124	0.0113132	0.0164494	0.0132026
Ligilactobacillus_murinus	0.00595253	0.0154381	0.00740345	0.0129857	0.00708713
Halomonas_hamiltonii	0.00545492	0.0109039	0.00881728	0.0127885	0.0102306
Methylobacterium_sp._PC30.44	0.00425078	0.0112214	0.00219125	0.0120767	0.00238776
Pelomonas_puraquae	0.00422999	0.00963832	0.000517815	0.00129564	0.00479446
Prauserella_sediminis	0.00400771	0.00809961	0.00657898	0.00978451	0.0228577
Halomonas_venusta	0.00357717	0.0072532	0.00623942	0.0091532	0.00701045
Porphyrobacter_sp.	0.00323523	0.00809213	0.00278521	0.00539963	0.0233836
Methylophilus_methylotrophus	0.0031843	0.0122264	1.00561e-05	7.42079e-05	0.0303477
Prevotella_copri	0.00295334	0.00623337	0.00613622	0.0101137	0.00274034
Bacteroides_vulgatus	0.00281026	0.00731918	0.00250155	0.00425474	0.0451936
Acinetobacter_lwoffii	0.00264251	0.00493417	0.00757858	0.00760956	1.56562e-13
Nitriliruptor_sp.	0.00220674	0.00517039	0.00358438	0.00558709	0.00697027
Nesterenkonia_aethiopica	0.00219429	0.00464473	0.00368047	0.00663406	0.00562935
Faecalibacterium_prausnitzii	0.00218121	0.00432574	0.00333021	0.00472189	0.00399596
Halomonas_pantelleriensis	0.00204479	0.00458605	0.00282237	0.00462314	0.0385881
Acinetobacter_johnsonii	0.00168327	0.00310669	0.00558387	0.0056464	5.44139e-14
Pseudomonas_sp._CM1RTS4	0.00167197	0.00392417	0.000425326	0.00168324	3.56099e-05
[Eubacterium]_rectale	0.00158152	0.00416951	0.00273297	0.00464244	0.00697027
Helicobacter_pullorum	0.00153559	0.00842985	3.70046e-05	0.000144119	0.0218228
Pseudoglutamicibacter_cumminsii	0.00153552	0.0035898	0.0023681	0.00401245	0.026513
Lachnospiraceae_bacterium	0.00151344	0.00302812	0.00215514	0.0034606	0.02202
Oscillibacter_sp._ER4	0.00137069	0.0079597	0.00147178	0.00730939	0.044356
Herbaspirillum_huttiense	0.00134972	0.00624884	0.002841	0.00510652	1.38899e-10
Phytoactinopolyspora_sp.	0.00119566	0.00293564	0.00239745	0.00406854	0.00153234
Limosilactobacillus_reuteri	0.00119128	0.00544553	0.00163049	0.00517757	0.0162447
Nesterenkonia_sp._MCCC_1A10549	0.00119001	0.00270859	0.00228021	0.00373017	0.0228577
Novosphingobium_aromaticivorans	0.000945591	0.00318261	0.00113418	0.00211606	0.0063941
Dorea_longicatena	0.000934962	0.00270134	0.000893966	0.00182435	0.0118845
Halomonas_sp._08EPH106	0.000922648	0.00232901	0.00188636	0.00300629	0.00172989
Ruminococcus_sp._Marseille_P328	0.000875867	0.00411096	0.00123072	0.00509277	0.0439753
[Eubacterium]_hallii	0.000867559	0.00248169	0.00135376	0.00240775	3.56099e-05
unclassified_Cyanobacteriales	0.000866854	0.00437322	0.00126076	0.003238	0.00449841
unclassified_Nitriliruptoraceae	0.000812929	0.00191403	0.00118298	0.002179	0.0147591
Pseudomonas_putida	0.000751426	0.00306878	0.000989335	0.00153117	8.15115e-07
Mammaliicoccus_lentus	0.000676328	0.00431372	0.00117467	0.0050358	0.0217139
Bacillus_thuringiensis	0.000626669	0.00325484	0.0016365	0.004016	3.56099e-05
Stenotrophomonas_maltophilia	0.000612011	0.00255133	0.00125057	0.00188998	9.02364e-13
Bdellovibrio_bacteriovorus	0.00059201	0.00504794	0.00027261	0.000907402	0.025105
Collinsella_aerofaciens	0.000582056	0.00193649	0.00156436	0.00286764	2.99701e-08
unclassified_Clostridia	0.000561747	0.00166572	0.0012446	0.00308756	0.0162057
Blautia_obeum	0.000516862	0.00183515	0.000739039	0.00133605	0.000535213
Bifidobacterium_pseudocatenulatum	0.000501072	0.00169736	0.00112688	0.00268377	1.70476e-05
Phascolarctobacterium_succinatutens	0.000464729	0.0036621	0.000539147	0.00204184	0.00399596
unclassified_NK4A214_group	0.000441422	0.00156369	0.000593147	0.00175317	0.0282831
Faecalibacillus_intestinalis	0.000440893	0.00150236	0.000656421	0.00133543	4.89337e-05
Lachnospiraceae_bacterium_GAM79	0.000437169	0.0017669	0.000526758	0.00111878	0.00891009
Streptococcus_salivarius	0.000412834	0.00212455	0.00055169	0.00168031	0.0359973
Halomonas_sp._5A22	0.000390045	0.00111686	0.000531558	0.000999067	0.010406
Fusicatenibacter_saccharivorans	0.00038958	0.00119616	0.000740202	0.00154469	0.00248502
unclassified_Chitinophagaceae	0.000388358	0.00195006	0.000386985	0.000925651	0.0142536
Bacteriovorax_sp._EPC3	0.000386202	0.00109298	0.00192833	0.00261773	1.88631e-18
Rothia_mucilaginosa	0.000369683	0.00217845	0.000914937	0.00282549	0.00697027
Brevundimonas_vesicularis	0.000368993	0.00113283	0.00103479	0.00229072	5.22364e-07
Acinetobacter_ursingii	0.000358016	0.00135219	0.000962114	0.00135288	1.42219e-12
unclassified_Firmicutes	0.000345513	0.00198747	0.000401128	0.0010187	0.0084368
Aquisalimonas_asiatica	0.000313984	0.000886367	0.000521116	0.00107284	0.0210087
Nocardioides_sp.	0.000307297	0.00104602	0.000584138	0.00135549	0.00375067
Sphingobium_limneticum	0.000290428	0.000850121	0.00115273	0.00191819	7.63124e-12
Pseudomonas_monteilii	0.000282882	0.00114658	0.000459451	0.000878318	0.00116629
uncultured_Clostridia_bacterium	0.000231692	0.00104576	0.000923983	0.00397223	0.0228577
Comamonas_testosteroni	0.000229813	0.00128183	0.000494869	0.00188731	0.0063941
Odoribacter_splanchnicus	0.000227607	0.000949417	0.000414376	0.00113653	0.0335428
unclassified_Anaerosporomusa	0.000218372	0.00157546	2.1729e-06	2.79115e-05	0.00726515
uncultured_actinobacterium	0.000211186	0.000772176	0.000751724	0.00265957	0.0128875
Sutterella_wadsworthensis	0.000207185	0.00115995	0.000882232	0.00358079	0.000255502
Staphylococcus_aureus	0.000185319	0.00178057	0.000561846	0.00213617	0.0340784
unclassified_PMMR1	0.00016299	0.000604877	9.06455e-06	7.84852e-05	0.00240893
Holdemanella_biformis	0.000162944	0.000708944	0.000317368	0.00108033	0.0233836
Lactobacillus_taiwanensis	0.000159012	0.000674372	0.00085174	0.00233659	0.00871725
Coprococcus_comes	0.000155538	0.00056198	0.000510302	0.00207697	0.00607673
Afipia_genosp._1	0.000131529	0.000540688	0	0	0.000774611
Bacteroides_caccae	0.000129097	0.00074633	0.000388105	0.00129523	0.00399596
unclassified_Micropepsaceae	0.000125503	0.000689335	0.000292372	0.000755492	0.00144112
Parabacteroides_merdae	0.000123449	0.000582992	0.000516609	0.00156667	0.0128875
Massilia_timonae	0.000122753	0.000410514	0.000372566	0.000803539	3.19814e-06
unclassified_Caproiciproducens	0.000121957	0.00121767	0.000752305	0.00574027	0.00620008
Eubacterium_ruminantium	0.000119081	0.000494095	0.000381999	0.000838752	0.000166213
[Eubacterium]_eligens	0.000118994	0.000444383	0.000580332	0.0016348	4.89337e-05
Roseburia_inulinivorans	0.000118906	0.000661033	0.000463904	0.000990241	9.66754e-06
Arthrobacter_russicus	0.000117311	0.000536197	0.000383632	0.000796187	1.23343e-05
unclassified_Roseiflexaceae	0.000117001	0.00115917	0.000179906	0.000707127	0.00447255
Curvibacter_gracilis	0.000110576	0.000346722	0.000246325	0.000575853	0.0298309
unclassified_RF39	0.000109955	0.000408218	0.000386702	0.00120608	0.00404943
Blautia_schinkii	0.00010933	0.000958641	0.000171502	0.00101569	0.0462944
butyrate_producing_bacterium_L2_12	0.000109186	0.00047031	0.000472762	0.00118098	0.00322474
Haemaphysalis_longicornis_symbiont_A	0.000108878	0.0014087	0.00718711	0.035668	1.38025e-12
Jeotgalibaca_dankookensis	0.000108445	0.000492462	0.000424574	0.00153994	0.00153675
Clostridiales_bacterium_Marseille_P2846	0.000104302	0.000574383	0.000398653	0.00157919	0.013035
unclassified_LWQ8	0.000103745	0.000343517	0.000426801	0.00112214	0.00479446
Sphingomonas_dokdonensis	9.74177e-05	0.000560494	0.000240375	0.000723285	0.00950534
Trichuris_trichiura__human_whipworm	9.68759e-05	0.000328218	0.000940997	0.00382343	6.88891e-07
unclassified_Comamonadaceae	9.14903e-05	0.000665439	0.000278875	0.000896546	0.00537069
Nocardioides_antarcticus	8.84309e-05	0.00039634	0	0	0.012066
unclassified_Hungateiclostridiaceae	8.69026e-05	0.000446898	0.000165976	0.000772659	0.0155679
uncultured_Caloramator_sp.	8.13205e-05	0.000856542	0.000942394	0.0110709	0.0226946
Comamonas_aquatica	8.09514e-05	0.000383719	0.000875472	0.00311537	0.00252606
Clostridioides_difficile	7.76377e-05	0.000470484	0.000159374	0.000544292	0.0251951
Chryseobacterium_sp._N035a	7.19137e-05	0.000866608	0.000141088	0.000597351	0.0374249
Dyadobacter_fermentans	6.94035e-05	0.000860676	7.70933e-05	0.000542777	0.0364563
Shinella_zoogloeoides	6.83599e-05	0.000650057	0.000226261	0.000734712	0.000144202
Pseudomonas_knackmussii	5.83602e-05	0.000363979	0.00055133	0.00208908	0.00274034
Barnesiella_intestinihominis	5.57383e-05	0.000358223	0.000166529	0.000571613	0.00520209
Clostridium_paraputrificum	5.2419e-05	0.000338972	0.000184243	0.000655542	0.00396757
unclassified_UCG_004	4.63024e-05	0.000502392	0.000100771	0.000530976	0.00176191
Enterococcus_cecorum	4.45244e-05	0.000275112	0.000347786	0.00188982	0.0202986
Aminobacterium_colombiense	4.36537e-05	0.000585676	8.31737e-05	0.000398858	0.0147591
Turicibacter_sp._H121	4.3133e-05	0.000332655	0.000104544	0.000479102	0.0228577
uncultured_Ruminococcaceae_bacterium	4.15531e-05	0.000365078	0.00083677	0.00635435	0.00697027
Shinella_fusca	3.89885e-05	0.00037608	0.00011679	0.000529178	0.016319
Rhizobium_sp._OTB26	3.8322e-05	0.000180223	0.000301288	0.000721012	0.000440344
Brevundimonas_sp._201	3.7816e-05	0.000507355	0.000172857	0.000933641	0.0352257
unclassified_Fluviicola	3.41801e-05	0.000340902	0.00010091	0.000464056	0.0374249
Paraprevotella_clara	3.17805e-05	0.000219456	0.000350607	0.00120422	0.00105409
unclassified_Hydrogenoanaerobacterium	3.13959e-05	0.000265786	0.000107089	0.000339073	0.0328371
unclassified_Leptolyngbyaceae	3.13021e-05	0.000405914	6.36873e-05	0.00026738	0.000641098
unclassified_Flavobacteriaceae	3.09796e-05	0.000306935	8.5953e-05	0.000434814	0.0440154
[Clostridium]_symbiosum	3.02269e-05	0.000162297	0.0002643	0.00121502	0.0146281
Stenotrophomonas_acidaminiphila	2.81708e-05	0.000193353	0.00028486	0.00106873	0.00393306
Brevundimonas_diminuta	2.63757e-05	0.000201646	0.000208296	0.00098619	0.0162905
Pseudochrobactrum_asaccharolyticum	2.63027e-05	0.000345824	0.000330256	0.00111724	1.39956e-05
Chujaibacter_soli	2.60052e-05	0.000322533	0.000178346	0.000818245	6.43636e-05
Prevotellaceae_bacterium	2.5295e-05	0.000182328	0.000195659	0.00106417	0.0166487
Acinetobacter_haemolyticus	2.31196e-05	0.000160553	0.0002176	0.000746132	0.0234456
Slackia_piriformis	2.19773e-05	0.000291979	0.000132943	0.000650556	0.00274034
unclassified_Edaphobaculum	2.16451e-05	0.000164283	0.000141475	0.000484196	0.00520209
Psychrobacter_phenylpyruvicus	2.07283e-05	0.000181771	0.000116348	0.000828412	0.0372757
Jatrophihabitans_soli	1.91457e-05	0.000224092	3.4853e-05	0.000155709	0.0384332
Edaphocola_aurantiacus	1.77467e-05	0.000205623	8.99666e-05	0.000328458	0.0147861
uncultured_Syntrophomonas_sp.	1.74244e-05	0.000216067	0.000117374	0.000564255	0.0222723
unclassified_37_13	1.70489e-05	0.000162324	0.000116888	0.000504021	0.00663727
Sphingobacterium_nematocida	1.64257e-05	0.000220374	0.000117737	0.000536226	0.0147002
Thermomonas_haemolytica	1.57611e-05	0.000120576	0.000174613	0.000856235	0.00520209
unclassified_Taibaiella	1.40359e-05	0.00013245	0.000108827	0.000423921	0.00399596
Acinetobacter_schindleri	1.30759e-05	0.00010614	0.000780799	0.00287638	0.000135345
Lactobacillus_sp._KC38	1.21026e-05	0.000161081	4.62308e-05	0.000331627	0.0152954
Mesorhizobium_thiogangeticum	1.18681e-05	0.000155959	9.41673e-05	0.000868373	0.0226946
gamma_proteobacterium_TEGAF005	1.13484e-05	0.000106364	0.000187366	0.000959254	0.02202
Ruminococcaceae_bacterium_CPB6	1.11124e-05	0.000145944	0.000480821	0.00225502	0.00828087
Fusobacterium_varium	1.09997e-05	7.9698e-05	0.00109518	0.00470557	1.06221e-06
Limosilactobacillus_mucosae	1.09209e-05	8.41982e-05	0.000130544	0.000564623	0.000537285
Clostridium_aminobutyricum	8.81943e-06	0.000118325	0.000102656	0.000888035	0.0223814
Bordetella_petrii	8.11076e-06	7.20154e-05	0.000268518	0.000856758	2.76363e-05
Phormidium_sp._ACSSI_165	7.91843e-06	9.91448e-05	0.000186313	0.00135068	0.00627543
Thermoactinomyces_vulgaris	7.82163e-06	0.000101138	0.000151778	0.00134704	0.0352257
Bosea_sp._1011	7.66426e-06	0.000102827	0.00014069	0.000540743	0.000553615
[Clostridium]_lavalense	7.40648e-06	5.5236e-05	0.00014463	0.000741801	0.0108041
Azospirillum_lipoferum	6.05624e-06	5.49079e-05	0.000222127	0.000956971	0.00520209
Rhodanobacter_lindaniclasticus	5.82396e-06	3.68988e-05	0.000172904	0.000613417	0.00672135
Bacillus_velezensis	5.71267e-06	5.08478e-05	0.000318204	0.00146918	9.80996e-05
Megasphaera_cf._elsdenii	5.49182e-06	5.61818e-05	0.000142512	0.000311258	1.32875e-09
Pseudomonas_chlororaphis	4.86131e-06	6.52214e-05	0.000844362	0.00376099	3.38739e-07
Brevundimonas_terrae	4.85311e-06	6.51113e-05	4.4983e-05	0.000235019	0.0350758
unclassified_Tyzzerella	4.53753e-06	5.59486e-05	3.40351e-05	0.000220382	0.0335444
unclassified_Chloronema	3.78034e-06	5.07186e-05	0.000206663	0.001782	0.022227
Ligilactobacillus_ruminis	3.671e-06	3.87647e-05	6.85614e-05	0.000285248	0.00932277
Butyricimonas_faecihominis	2.90356e-06	3.28915e-05	0.000105885	0.000649936	0.00628652
Thermomonosporaceae_bacterium_YE4_D4_16_CH2	2.88439e-06	2.44065e-05	0.000122746	0.000568583	0.00375067
Bacteriovorax_stolpii	2.75472e-06	3.69584e-05	0.000156462	0.000695274	0.000169457
Brevundimonas_olei	2.73531e-06	3.61687e-05	0.00031023	0.00109848	0.00248502
unclassified_Sphingobacteriaceae	2.65972e-06	3.18917e-05	2.65216e-05	0.00015942	0.0228577
unclassified_cvE6	2.51212e-06	3.37036e-05	2.04832e-05	0.000115082	0.0222723
Sedimentibacter_saalensis	2.47185e-06	3.31633e-05	8.23953e-05	0.000379467	0.00871725
Dyella_ginsengisoli	2.27192e-06	1.86796e-05	0.000424458	0.00185973	1.94463e-06
Pedobacter_boryungensis	2.01965e-06	2.70964e-05	7.67189e-05	0.000469132	0.0218228
Rhodanobacter_sp.	1.96145e-06	1.84786e-05	0.000108409	0.000463483	0.0266238
Mesorhizobium_loti	1.73338e-06	1.64161e-05	7.85485e-05	0.000337655	0.0218228
Flavobacterium_lindanitolerans	1.62527e-06	1.71074e-05	0.000682011	0.00217596	6.98436e-08
Arenimonas_oryziterrae	1.07726e-06	1.0742e-05	0.000265489	0.00155821	0.00317399
Leucobacter_chromiireducens	1.07137e-06	1.43739e-05	0.000133014	0.000604488	0.0133305
unclassified_CL500_3	9.41808e-07	1.04245e-05	2.50164e-05	0.000109387	0.0340552
Croceibacterium_mercuriale	8.76371e-07	1.17578e-05	2.29701e-05	0.000110321	0.0218228
uncultured_cyanobacterium	6.42024e-07	8.61366e-06	4.41025e-05	0.000248053	0.0218061
unclassified_Halomonas	4.57861e-07	3.10436e-06	1.48576e-05	8.7429e-05	0.00537069
Rheinheimera_sp._TH212	4.05836e-07	5.44486e-06	0.000228732	0.000957028	0.00375067
Leucobacter_komagatae	3.3807e-07	4.53569e-06	0.000938773	0.00304398	3.41308e-09
Sphingobacterium_mizutaii	2.99983e-07	4.02469e-06	0.000160753	0.000789089	0.00537069
unclassified_Micropepsis	1.64523e-07	2.20731e-06	9.10995e-05	0.000474871	0.0325055
unclassified_Porphyromonas	1.35162e-07	1.3772e-06	2.31984e-06	1.21979e-05	0.0147154
Lachnotalea_glycerini	1.28564e-07	1.72487e-06	0.00013717	0.000598155	0.00537069
Occallatibacter_riparius	8.93652e-08	8.47681e-07	0.000108708	0.000600526	0.0210877
Fournierella_massiliensis	6.31076e-08	8.46678e-07	0.000118986	0.000682401	0.0322829
Rhodanobacter_hydrolyticus	4.40183e-08	5.90568e-07	0.000591516	0.00196014	1.70989e-07
Ralstonia_solanacearum	0	0	0.000630475	0.00215345	2.98583e-07
Providencia_rettgeri	0	0	0.000179876	0.000796699	5.22587e-06
Pantanalinema_rosaneae_CENA521	0	0	0.000132629	0.000660436	4.671e-05
Lyngbya_sp._JW_2010b	0	0	0.000976316	0.00816458	7.70678e-05
Paenarthrobacter_ureafaciens	0	0	0.000257057	0.00112125	7.70678e-05
Ruminococcaceae_bacterium_HAWD2	0	0	8.13997e-05	0.000595897	0.000135345
unclassified_Leptolyngbya_ANT.L52.2	0	0	0.000153815	0.000901372	0.000420679
unclassified_Actinospica	0	0	0.000100892	0.000579166	0.00122447
Burkholderia_anthina	0	0	6.50488e-05	0.000317063	0.00204257
Edaphobacter_dinghuensis	0	0	0.00011087	0.000444524	0.00204257
Devosia_sp._H5989	0	0	9.7939e-05	0.000452661	0.00317399
Phormidium_irriguum_f._minor_ETS_02	0	0	0.000197275	0.00145719	0.00317399
Sphingomonas_sp._JB13	0	0	0.000154866	0.000614692	0.00317399
Calothrix_sp._96_26_LPP3	0	0	0.000186432	0.000885221	0.00479446
Gryllotalpicola_sp.	0	0	3.49448e-05	0.00019446	0.00479446
unclassified_Atopobium	0	0	0.000216572	0.00241526	0.00479446
Arachidicoccus_sp._BS20	0	0	6.48897e-05	0.000301828	0.00697027
Leptolyngbya_sp._CENA131	0	0	2.89481e-05	0.000129019	0.00697027
Oscillatoriales_cyanobacterium_WBK15	0	0	4.65987e-05	0.000245746	0.00697027
Paraburkholderia_sacchari	0	0	0.000112441	0.000503684	0.00697027
Saccharomonospora_sp._CUA_673	0	0	2.44825e-06	1.08087e-05	0.00697027
Acidisoma_tundrae	0	0	9.60037e-05	0.00048653	0.011074
Acidobacteria_bacterium_LWQ4	0	0	4.58316e-05	0.000258872	0.011074
Asaccharospora_irregularis	0	0	0.000136952	0.000998674	0.011074
Burkholderia_sp._58_VN7_1W	0	0	7.58762e-05	0.000356296	0.011074
Limnothrix_planktonica	0	0	3.63744e-05	0.000205708	0.011074
Mariniradius_saccharolyticus	0	0	2.73706e-05	0.00013639	0.011074
uncultured_Parcubacteria_group_bacterium	0	0	7.59639e-05	0.000763007	0.011074
Dubosiella_newyorkensis	0	0	3.62601e-05	0.000282619	0.0173366
Glutamicibacter_soli	0	0	9.61908e-05	0.000526084	0.0173366
Rhodobacter_sp._TH87	0	0	3.99937e-05	0.000179076	0.0173366
Sphingomonas_colocasiae	0	0	0.000121542	0.00054145	0.0173366
unclassified_Oxobacter	0	0	3.35454e-05	0.000167578	0.0173366
uncultured_Sporanaerobacter_sp.	0	0	4.84788e-05	0.000243587	0.0173366
Aphanocapsa_cf._rivularis_UAM_390	0	0	6.53028e-05	0.000392538	0.0266238
Arachidicoccus_rhizosphaerae	0	0	3.12403e-05	0.00016034	0.0266238
Caulobacteraceae_bacterium_PMMR1	0	0	2.85062e-05	0.000153561	0.0266238
Chlorogloea_sp._CENA150	0	0	4.67044e-05	0.000282345	0.0266238
Emticicia_soli	0	0	9.93813e-05	0.000471712	0.0266238
Pelobium_manganitolerans	0	0	3.84843e-05	0.000251271	0.0266238
WCHB1_32_bacterium_PB90_2	0	0	1.92914e-05	0.000118701	0.0266238
Ruminococcus_sp._WAL_17306	0	0	2.64599e-05	0.000162121	0.0440154
unclassified_Thermomonosporaceae	0	0	0.000172719	0.00189957	0.0440154
uncultured_Caldicoprobacter_sp.	0	0	7.29604e-05	0.00080767	0.0440154
Note: SD, standard deviation.

## Sheet: 3g
Supplementary Data 3g: KEGG functional differences of intratumoral microbiota between breast cancer and breast benign disease (P <0.05)
		breast cancer		breast benign disease
Class1	Class2	Mean	SD(%)	Mean	SD (%)	P value	Difference between means	95.0% lower CI	95.0% upper CI
Cellular Processes	Cell growth and death	0.63548	0.144074	0.578419	0.110893	0.000423474	0.057061	0.0298789	0.0842432
Cellular Processes	Cell motility	1.03351	0.275442	0.953952	0.275495	0.0259738	0.0795597	0.0209907	0.138129
Human Diseases	Cardiovascular diseases	0.0333425	0.0238435	0.023049	0.0192816	0.000211408	0.0102934	0.00570436	0.0148825
Human Diseases	Infectious diseases: Viral	0.0964107	0.0688458	0.0662888	0.0553313	0.000232282	0.0301219	0.0169052	0.0433386
Human Diseases	Endocrine and metabolic diseases	0.21152	0.0254684	0.20076	0.0212437	0.000302702	0.0107603	0.00579374	0.0157268
Human Diseases	Immune diseases	0.0436285	0.00967487	0.0482745	0.00932418	0.000379648	-0.00464598	-0.0066644	-0.00262756
Human Diseases	Infectious diseases: Parasitic	0.0721975	0.0263002	0.0614275	0.0226702	0.000445751	0.01077	0.00556677	0.0159733
Human Diseases	Infectious diseases: Bacterial	0.478122	0.0897171	0.44437	0.0798461	0.00173897	0.0337518	0.0157418	0.0517618
Human Diseases	Cancers: Specific types	0.205583	0.0785273	0.177343	0.0704586	0.00291669	0.0282406	0.012417	0.0440643
Human Diseases	Neurodegenerative diseases	0.381555	0.129024	0.337203	0.11936	0.00533087	0.0443518	0.0179724	0.0707312
Human Diseases	Drug resistance: Antineoplastic	0.121088	0.0568691	0.102504	0.052321	0.00811472	0.0185837	0.00698742	0.0301801
Human Diseases	Substance dependence	0.0321049	0.0198445	0.0257924	0.0186551	0.0107808	0.00631245	0.00222332	0.0104016
Organismal Systems	Immune system	0.0487446	0.0109249	0.0523682	0.0124418	0.0175371	-0.00362362	-0.00612028	-0.00112697
Organismal Systems	Excretory system	0.0336988	0.0100286	0.0366625	0.0096888	0.0201324	-0.00296365	-0.00505845	-0.000868846
Note: SD, standard deviation.

## Sheet: 3h
Supplementary Data 3h: COG functional differences of intratumoral microbiota between breast cancer and breast benign disease (P <0.05)
		breast cancer		breast benign disease
Class1	Class2	Mean	SD(%)	Mean	SD (%)	P value	Difference between means	95.0% lower CI	95.0% upper CI
CELLULAR PROCESSES AND SIGNALING	Cytoskeleton	0.01066	0.00829614	0.0138019	0.00827416	0.0127811	-0.00314187	-0.00490331	-0.00138042
CELLULAR PROCESSES AND SIGNALING	Intracellular trafficking, secretion, and vesicular transport	2.23768	0.313928	2.13882	0.32664	0.0383475	0.0988684	0.0306967	0.16704
INFORMATION STORAGE AND PROCESSING	RNA processing and modification	0.0196343	0.0106057	0.0231787	0.0111262	0.0347041	-0.00354443	-0.00585785	-0.001231
Note: SD, standard deviation.
