# Supplementary material for: Dynamics of the intratumoural microbiome across malignant transformation and treatment in breast cancer
Source: Clin Transl Med. 2025 Oct 1;15(10):e70492. doi: 10.1002/ctm2.70492 (PMC12485822; doi:10.1002/ctm2.70492)
Supplement: Supplementary file 8 — Supporting Information [file CTM2-15-e70492-s005.zip › Data 4.xlsx]

## Sheet: list
list
Supplementary Data 4a: Intratumoral microbial differences among stage DCIS-III breast cancer at the Phylum level (P <0.05)
Supplementary Data 4b: Intratumoral microbial differences among stage DCIS-III breast cancer at the Class level (P <0.05)
Supplementary Data 4c: Intratumoral microbial differences among stage DCIS-III breast cancer at the Order level (P <0.05)
Supplementary Data 4d: Intratumoral microbial differences among stage DCIS-III breast cancer at the Family level (P <0.05)
Supplementary Data 4e: Intratumoral microbial differences among stage DCIS-III breast cancer at the Genus level (P <0.05)
Supplementary Data 4f: Intratumoral microbial differences among stage DCIS-III breast cancer at the Species level (P <0.05)

## Sheet: 4a
Supplementary Data 4a: Intratumoral microbial differences among stage DCIS-III breast cancer at the Phylum level (P <0.05)
	Stage III		Stage II		Stage I		DCIS
Phylum	Mean	SD	Mean	SD	Mean	SD	Mean	SD	P value
Actinobacteriota	0.0653413	0.0103115	0.106091	0.0155202	0.204371	0.0273498	0.225294	0.0415281	8.40182e-07
Note:SD, standard deviation.

## Sheet: 4b
Supplementary Data 4b: Intratumoral microbial differences among stage DCIS-III breast cancer at the Class level (P <0.05)
	Stage III		Stage II		Stage I		DCIS
Class	Mean	SD	Mean	SD	Mean	SD	Mean	SD	P value
Actinobacteria	0.0519505	0.00960432	0.0913804	0.015487	0.187537	0.0267027	0.210626	0.040558	1.56378e-06
Note:SD, standard deviation.

## Sheet: 4c
Supplementary Data 4c: Intratumoral microbial differences among stage DCIS-III breast cancer at the Order level (P <0.05)
	Stage III		Stage II		Stage I		DCIS
Order	Mean	SD	Mean	SD	Mean	SD	Mean	SD	P value
Micrococcales	0.0128951	0.00237384	0.0261094	0.00426871	0.047005	0.00664599	0.0555065	0.0114566	1.00331e-05
Nitriliruptorales	0.00167576	0.000805399	0.00591796	0.00171864	0.0159214	0.00317149	0.0169121	0.00434758	1.3047e-05
Propionibacteriales	0.00953081	0.00273249	0.0200184	0.00447445	0.0457941	0.00751329	0.0521706	0.0117974	1.3047e-05
Corynebacteriales	0.0118034	0.00280091	0.0214959	0.00417115	0.044846	0.00706296	0.0527797	0.0114345	2.22497e-05
Pseudonocardiales	0.00344456	0.00111407	0.00555911	0.00163547	0.0181927	0.00406606	0.0159702	0.00472599	0.000495838
Paenibacillales	0.0163062	0.0024192	0.0107363	0.00217697	0.00255554	0.000842624	0.00245901	0.000712494	0.0122891
Nitrococcales	8.33921e-05	4.10055e-05	0.000250487	0.000126066	0.000854997	0.000218505	0.000645172	0.000304013	0.0122891
Note:SD, standard deviation.

## Sheet: 4d
Supplementary Data 4d: Intratumoral microbial differences among stage DCIS-III breast cancer at the Family level (P <0.05)
	Stage III		Stage II		Stage I		DCIS
Family	Mean	SD	Mean	SD	Mean	SD	Mean	SD	P value
Dietziaceae	0.00622785	0.00253514	0.0155134	0.00397403	0.0391044	0.00685679	0.0457425	0.0108714	1.65538e-05
Halomonadaceae	0.00457759	0.00208022	0.0153928	0.00430823	0.0370445	0.00679234	0.0427382	0.00946467	1.65538e-05
Micrococcaceae	0.00823489	0.00209449	0.0181738	0.00389353	0.0401512	0.00649127	0.0467349	0.0115655	1.65538e-05
Nitriliruptoraceae	0.00167576	0.000805399	0.00591796	0.00171864	0.0159214	0.00317149	0.0169121	0.00434758	1.75089e-05
Nocardioidaceae	0.00800695	0.00244035	0.018484	0.00421765	0.0425931	0.00701296	0.0474577	0.0106188	1.65538e-05
Salisediminibacteriaceae	0.00110654	0.000540972	0.00386564	0.00120691	0.0103801	0.00189281	0.0105677	0.00285457	2.52028e-05
Pseudonocardiaceae	0.00344456	0.00111407	0.00555911	0.00163547	0.0181927	0.00406606	0.0159702	0.00472599	0.000792151
uncultured_Candidatus_Rokubactera_bacterium	3.23665e-06	3.23665e-06	6.87149e-06	5.33133e-06	2.49566e-06	2.49566e-06	0.000453869	0.000317709	0.00871344
Sedimentibacteraceae	2.46291e-05	1.63168e-05	4.40492e-05	3.36122e-05	9.07511e-07	9.07511e-07	0.00126365	0.000871281	0.00900547
Nitrococcaceae	8.33921e-05	4.10055e-05	0.000250487	0.000126066	0.000854997	0.000218505	0.000528385	0.00022753	0.0166921
Paenibacillaceae	0.0163062	0.0024192	0.0107363	0.00217697	0.00255554	0.000842624	0.00245901	0.000712494	0.0166921
Candidatus_Sonnebornia_yantaiensis	0	0	3.85713e-07	3.85713e-07	1.319e-05	1.07356e-05	6.04012e-05	4.11605e-05	0.0441536
Note:SD, standard deviation.

## Sheet: 4e
Supplementary Data 4e: Intratumoral microbial differences among stage DCIS-III breast cancer at the Genus level (P <0.05)
	Stage III		Stage II		Stage I		DCIS
Genus	Mean	SD	Mean	SD	Mean	SD	Mean	SD	P value
Nesterenkonia	0.00359579	0.00162972	0.0111812	0.00305779	0.0311071	0.00561363	0.0363228	0.00937998	1.63849e-05
Dietzia	0.00622785	0.00253514	0.0155134	0.00397403	0.0391044	0.00685679	0.0457425	0.0108714	4.77542e-05
Halomonas	0.00453487	0.00208013	0.0151699	0.00423266	0.0362827	0.00662877	0.0422741	0.00932338	4.77542e-05
Nitriliruptor	0.00146134	0.000687052	0.00491188	0.00146531	0.0138723	0.00288053	0.0152478	0.00382193	4.77542e-05
Aeromicrobium	0.00454907	0.00229556	0.0137027	0.00415255	0.0359977	0.00666935	0.0419954	0.0103252	7.43111e-05
Salipaludibacillus	0.00110196	0.00054088	0.00386496	0.00120688	0.0103749	0.00189287	0.0105417	0.0028528	7.43111e-05
Prauserella	0.00130675	0.000705342	0.00335138	0.00100236	0.00962569	0.00177233	0.010434	0.00290936	0.000183087
Frankia	4.41776e-06	4.41776e-06	8.22955e-05	5.13354e-05	0.000179778	8.95716e-05	0.000673634	0.000249629	0.000377535
PMMR1	3.51696e-05	2.24638e-05	0.000151875	7.60015e-05	0.000328176	0.000126785	0.000922728	0.000376655	0.00458524
Garicola	0.000160386	9.91861e-05	0.000219384	9.5023e-05	0.00141417	0.000397473	0.000649897	0.000299817	0.00476927
Pseudoglutamicibacter	0.000307058	0.000183744	0.00150047	0.000512153	0.0031542	0.000728235	0.00398055	0.00134178	0.00669915
uncultured_Candidatus_Rokubactera_bacterium	3.23665e-06	3.23665e-06	6.87149e-06	5.33133e-06	2.49566e-06	2.49566e-06	0.000453869	0.000317709	0.016277
Sedimentibacter	2.46291e-05	1.63168e-05	4.40492e-05	3.36122e-05	9.07511e-07	9.07511e-07	0.00126365	0.000871281	0.0174695
Phytoactinopolyspora	0.000588493	0.000313447	0.000890161	0.000340014	0.00277386	0.000633346	0.00377826	0.00125395	0.0186795
unclassified_Nitriliruptoraceae	0.000198672	0.000122206	0.00079189	0.000259155	0.00187864	0.000431891	0.00148052	0.000589213	0.0190584
Mobilicoccus	0	0	2.18295e-06	2.18295e-06	1.32258e-05	1.32258e-05	0.000189799	0.000132934	0.0212641
Aquisalimonas	6.95715e-05	3.98957e-05	0.000249998	0.000126082	0.000854997	0.000218505	0.000528385	0.00022753	0.0218459
Paenibacillus	0.0159722	0.00237742	0.0105662	0.00218722	0.00230348	0.000827742	0.00195934	0.000716701	0.0233354
Pelomonas	0.00154837	0.00048661	0.00429966	0.00134354	0.00719481	0.0018609	0.0122318	0.00427909	0.0235099
Bogoriella	1.85767e-05	1.62077e-05	9.74046e-06	8.84859e-06	0	0	0.000319262	0.000217949	0.034368
unclassified_Entotheonellaceae	4.97974e-06	3.75309e-06	2.27405e-05	1.63767e-05	1.25201e-05	6.30937e-06	0.000232041	0.00015307	0.034368
Note:SD, standard deviation.

## Sheet: 4f
Supplementary Data 4f: Intratumoral microbial differences among stage DCIS-III breast cancer at the Species level (P <0.05)
	Stage III		Stage II		Stage I		DCIS
Species	Mean	SD	Mean	SD	Mean	SD	Mean	SD	P value
Halomonas_stevensii	0.000711376	0.000391397	0.00248126	0.000684631	0.00768832	0.00148753	0.0106267	0.00261034	1.39239e-06
Methylophilus_sp._TWE2	0	0	0	0	0	0	0.000865305	0.000410503	3.84088e-06
Delftia_acidovorans	0.0022914	0.00100485	0.00907431	0.00286217	0.0229707	0.00446299	0.0340508	0.00914343	2.14971e-05
Sphingomonas_gilva	1.29584e-05	1.23993e-05	4.15849e-05	3.54283e-05	0.000110782	6.8765e-05	0.000756399	0.000292817	2.14971e-05
Bacillus_sp.__in__Bacteria	0.000851523	0.000406222	0.00383049	0.00116026	0.00998889	0.00177289	0.0106382	0.00288504	3.77181e-05
Nesterenkonia_aethiopica	0.000548152	0.000250541	0.00162778	0.000452255	0.00531303	0.00113055	0.00586669	0.00182847	3.94577e-05
Nesterenkonia_sp._10004	0.00192359	0.00100367	0.00623655	0.00188537	0.0179709	0.00335133	0.0214003	0.00610533	3.94577e-05
Dietzia_natronolimnaea	0.00584142	0.00243967	0.0137348	0.00378825	0.0369376	0.00652752	0.0426751	0.0101346	9.80255e-05
Aeromicrobium_halocynthiae	0.00425077	0.00229703	0.0133217	0.00416742	0.0355961	0.00668601	0.0416637	0.0102574	0.000190651
Prauserella_sediminis	0.00116858	0.000614361	0.00310333	0.000915998	0.00907988	0.00169868	0.0098583	0.00286195	0.000227761
Nesterenkonia_sp._MCCC_1A10549	0.000202955	0.000131159	0.000970544	0.000306957	0.00306376	0.000670383	0.00258502	0.000938412	0.000283637
Nitriliruptor_alkaliphilus	0.000994602	0.000519394	0.00315266	0.00102882	0.00833754	0.0016647	0.00994765	0.00250051	0.000349363
Nitriliruptor_sp.	0.000466492	0.000209639	0.0017382	0.000512057	0.00553471	0.00145601	0.0053002	0.00163381	0.000822078
Halomonas_venusta	0.00110261	0.000523619	0.00296619	0.000865653	0.00800482	0.00163691	0.00830513	0.00219538	0.000848058
Halomonas_hamiltonii	0.0014193	0.000638789	0.00508974	0.00150734	0.011827	0.00226143	0.0124252	0.00349448	0.000861604
Nesterenkonia_sp._MCCC_1A10687	0.000160386	9.91861e-05	0.000219384	9.5023e-05	0.00141417	0.000397473	0.000649897	0.000299817	0.010391
Halomonas_pantelleriensis	0.000635609	0.000299205	0.00180578	0.00056623	0.003848	0.00088581	0.0058815	0.00203542	0.0121394
Pseudoglutamicibacter_cumminsii	0.000307058	0.000183744	0.00150047	0.000512153	0.0031542	0.000728235	0.00398055	0.00134178	0.0142714
Curvibacter_gracilis	2.87716e-05	1.77539e-05	6.74387e-05	3.98537e-05	0.00020923	6.35425e-05	0.000451868	0.000187797	0.0142865
Halomonas_sp._H_49	0	0	0	0	0	0	0.000160704	0.00010975	0.0142865
Massilia_sp._R1_1	0	0	0	0	0	0	1.49125e-05	1.01906e-05	0.0142865
Rhizobiaceae_bacterium_LA52	0	0	0	0	0	0	1.13113e-05	7.73798e-06	0.0142865
Streptococcus_azizii	0	0	0	0	0	0	3.76266e-05	2.56405e-05	0.0142865
Kluyvera_sp._UIWRF0111	0	0	0	0	0	0	0.000111097	7.61591e-05	0.0142971
unclassified_PMMR1	9.94421e-06	5.50501e-06	0.000126792	6.35994e-05	0.000281139	0.000121574	0.000779976	0.000361256	0.0145254
Delftia_sp._209Zn_As	0	0	0	0	0	0	0.000202317	0.000143483	0.0252184
uncultured_Candidatus_Rokubactera_bacterium	3.23665e-06	3.23665e-06	6.87149e-06	5.33133e-06	2.49566e-06	2.49566e-06	0.000453869	0.000317709	0.0252184
Phytoactinopolyspora_sp.	0.000452072	0.000285222	0.000805072	0.000299916	0.00253539	0.000567026	0.00329488	0.00115541	0.0263058
Nesterenkonia_sp._10076	7.29277e-05	6.31662e-05	0.00012383	5.87649e-05	0.000255452	0.000129696	0.00111112	0.000534637	0.03135
Pelomonas_puraquae	0.00135058	0.000445806	0.00412006	0.00134357	0.00715525	0.00186518	0.0122292	0.00427731	0.0313844
unclassified_Nitriliruptoraceae	0.000198672	0.000122206	0.00079189	0.000259155	0.00187864	0.000431891	0.00148052	0.000589213	0.0321472
Aquisalimonas_asiatica	6.95715e-05	3.98957e-05	0.000249998	0.000126082	0.000854997	0.000218505	0.000528385	0.00022753	0.0392311
Methylobacillus_flagellatus	0	0	6.16709e-06	4.39702e-06	0	0	9.66464e-05	6.74941e-05	0.0392311
Paenibacillus_pasadenensis	0.0152067	0.00231236	0.0102871	0.00219108	0.00179318	0.000793575	0.00138322	0.000730981	0.0420119
Streptomyces_cavourensis	8.85529e-07	8.85529e-07	0	0	0	0	0.00017546	0.000129861	0.0452973
Note:SD, standard deviation.
