# Supplementary material for: Dynamics of the intratumoural microbiome across malignant transformation and treatment in breast cancer
Source: Clin Transl Med. 2025 Oct 1;15(10):e70492. doi: 10.1002/ctm2.70492 (PMC12485822; doi:10.1002/ctm2.70492)
Supplement: Supplementary file 8 — Supporting Information [file CTM2-15-e70492-s005.zip › Data 5.xlsx]

## Sheet: list
List
Supplementary Data 5a: Intratumoral microbial differences between pre-NAT and post-NAT groups at the Phylum level(P <0.05)
Supplementary Data 5b: Intratumoral microbial differences between pre-NAT and post-NAT groups at the Class level (P <0.05)
Supplementary Data 5c: Intratumoral microbial differences between pre-NAT and post-NAT groups at the Order level(P <0.05)
Supplementary Data 5d: Intratumoral microbial differences between pre-NAT and post-NAT groups at the Family level(P <0.05)
Supplementary Data 5e: Intratumoral microbial differences between pre-NAT and post-NAT groups at the Genus level (P <0.05)
Supplementary Data 5f: Intratumoral microbial differences between pre-NAT and post-NAT groups at the Species level (P <0.05)
Supplementary Data 5g: KEGG functional differences of intratumoral microbiota betweenpre-NAT and post-NAT groups (P <0.05)
Supplementary Data 5h: COG functional differences of intratumoral microbiota betweenpre-NAT and post-NAT groups (P <0.05)

## Sheet: 5a
Supplementary Data 5a: Intratumoral microbial differences between pre-NAT and post-NAT groups at the Phylum level (P <0.05)
	pre-NAT		post-NAT
Phylum	Mean	SD	Mean	SD	P value
Actinobacteriota	0.0526339	0.0382373	0.159375	0.131922	9.6e-07
Firmicutes	0.273719	0.109871	0.185237	0.129303	0.00228
Note: pre-NAT, preoperative neoadjuvant therapy; post-NAT, postoperative neoadjuvant therapy; SD, standard deviation.

## Sheet: 5b
Supplementary Data 5b: Intratumoral microbial differences between pre-NAT and post-NAT at the Class level (P <0.05)
	pre-NAT		post-NAT
Class	Mean	SD	Mean	SD	P value
Actinobacteria	0.0381369	0.0317154	0.135773	0.127337	1.1524e-05
Negativicutes	0.00859087	0.0109064	0.00297557	0.00377968	0.004422
Note: pre-NAT, preoperative neoadjuvant therapy; post-NAT, postoperative neoadjuvant therapy; SD, standard deviation.

## Sheet: 5c
Supplementary Data 5c: Intratumoral microbial differences between pre-NAT and post-NAT groups at the Order level (P <0.05)
	pre-NAT		post-NAT
Order	Mean	SD	Mean	SD	P value
Propionibacteriales	0.00495208	0.00831987	0.0314813	0.0387933	9.947e-05
Corynebacteriales	0.00807355	0.0116678	0.0343107	0.0362226	9.947e-05
Paenibacillales	0.0186236	0.020513	0.00283485	0.0049842	9.947e-05
Nitriliruptorales	0.000350142	0.00120994	0.00871324	0.0132465	9.947e-05
Micrococcales	0.0109073	0.0141123	0.035806	0.0425785	0.00203
Pseudomonadales	0.0271929	0.0572171	0.0379012	0.0343105	0.00986
Pseudonocardiales	0.00152774	0.00573397	0.00739374	0.00969311	0.00986
Oscillospirales	0.0392983	0.0332711	0.021811	0.0204476	0.0350175
Acidaminococcales	0.00413539	0.0084341	0.000773007	0.00158804	0.04466
Nitrococcales	9.8431e-06	6.1642e-05	0.000465958	0.00112652	0.04466
Note: pre-NAT, preoperative neoadjuvant therapy; post-NAT, postoperative neoadjuvant therapy; SD, standard deviation.

## Sheet: 5d
Supplementary Data 5d: Intratumoral microbial differences between pre-NAT and post-NAT at the Family level (P <0.05)
	pre-NAT		post-NAT
Family	Mean	SD	Mean	SD	P value
Halomonadaceae	0.000926781	0.00371687	0.0247779	0.0348057	0.00013755
Nocardioidaceae	0.00420684	0.00797048	0.0297893	0.0375056	0.000179732
Paenibacillaceae	0.0186236	0.020513	0.00283485	0.0049842	0.000179732
Dietziaceae	0.00231524	0.00610921	0.0257842	0.0363215	0.000179732
Nitriliruptoraceae	0.000350142	0.00120994	0.00871324	0.0132465	0.000179732
Micrococcaceae	0.00483343	0.00786687	0.0296928	0.0376816	0.000198683
Salisediminibacteriaceae	0.000312488	0.00272049	0.00625257	0.00970707	0.0012314
Pseudonocardiaceae	0.00152774	0.00573397	0.00739374	0.00969311	0.0194863
Erysipelatoclostridiaceae	0.004407	0.00736436	0.000804486	0.00182885	0.0254722
Propionibacteriaceae	0.000745237	0.00178029	0.00168889	0.00239553	0.026593
Note: pre-NAT, preoperative neoadjuvant therapy; post-NAT, postoperative neoadjuvant therapy; SD, standard deviation.

## Sheet: 5e
Supplementary Data 5e: Intratumoral microbial differences between pre-NAT and post-NAT groups at the Genus level (P <0.05)
	pre-NAT		post-NAT
Genus	Mean	SD	Mean	SD	P value
Halomonas	0.000923515	0.00371696	0.0247596	0.0348184	0.00037635
Aeromicrobium	0.000372706	0.00136448	0.0246326	0.0372088	0.000384713
Paenibacillus	0.0183619	0.0202873	0.00251411	0.00486972	0.000384713
Dietzia	0.00231524	0.00610921	0.0257842	0.0363215	0.000456638
Nitriliruptor	0.000284527	0.0010645	0.00773133	0.0118355	0.000456638
Nesterenkonia	0.000789755	0.00304345	0.0180539	0.0273461	0.000537643
Prauserella	7.89605e-06	5.21646e-05	0.0055441	0.00898475	0.000537643
Pseudoglutamicibacter	9.78842e-06	8.95143e-05	0.00241932	0.00397186	0.000669067
unclassified_Nitriliruptoraceae	0	0	0.000889898	0.00148471	0.000669067
Salipaludibacillus	0.000310201	0.00272015	0.00623815	0.00967718	0.00233337
Acinetobacter	0.0173722	0.0544884	0.00340959	0.00526388	0.002509
Phytoactinopolyspora	0	0	0.00111637	0.00226317	0.0169357
Pelomonas	0.00109918	0.00291461	0.0113719	0.019547	0.01737
Note: pre-NAT, preoperative neoadjuvant therapy; post-NAT, postoperative neoadjuvant therapy; SD, standard deviation.

## Sheet: 5f
Supplementary Data 5f: Intratumoral microbial differences between pre-NAT and post-NAT groups at the Species level (P <0.05)
	pre-NAT		post-NAT
Species	Mean	SD	Mean	SD	P value
Aeromicrobium_halocynthiae	1.96881e-05	9.54301e-05	0.0242412	0.0372325	0.0011518
Halomonas_hamiltonii	0.000256864	0.00151923	0.0083479	0.0121226	0.0011518
Paenibacillus_pasadenensis	0.0177181	0.0199451	0.00209328	0.00488269	0.0011518
Dietzia_natronolimnaea	0.00166996	0.00535791	0.0249519	0.036087	0.0011518
Bacillus_sp.__in__Bacteria	0.000145407	0.000662998	0.0061517	0.00945629	0.0011518
Nitriliruptor_alkaliphilus	9.72765e-05	0.000466688	0.0045333	0.00716589	0.0011518
Nesterenkonia_sp._10004	0.000166945	0.000874624	0.0112086	0.0174562	0.0011518
Halomonas_stevensii	9.87543e-05	0.000510762	0.00402691	0.00624733	0.0011518
Halomonas_venusta	0.000191794	0.000971092	0.00633194	0.0100453	0.0011518
Nesterenkonia_sp._MCCC_1A10549	0	0	0.00179577	0.00288505	0.0011518
Prauserella_sediminis	7.89605e-06	5.21646e-05	0.00554155	0.00898152	0.00120818
Pseudoglutamicibacter_cumminsii	9.78842e-06	8.95143e-05	0.00241932	0.00397186	0.00163569
unclassified_Nitriliruptoraceae	0	0	0.000889898	0.00148471	0.00163569
Nitriliruptor_sp.	0.00018707	0.00095532	0.0031978	0.00525482	0.00696143
Halomonas_pantelleriensis	0.000134634	0.000682186	0.00255853	0.00432075	0.00767867
Acinetobacter_lwoffii	0.00450877	0.00591295	0.00050126	0.00159058	0.00830625
Delftia_acidovorans	0.000188407	0.000645111	0.030857	0.0579815	0.00990235
Nesterenkonia_aethiopica	0.000286618	0.00166307	0.0030675	0.00457999	0.0108289
Halomonas_sp._08EPH106	2.90618e-05	0.000165644	0.00212894	0.00401087	0.0153884
Pelomonas_puraquae	0.000941212	0.00252356	0.0113421	0.0195447	0.025694
Phytoactinopolyspora_sp.	0	0	0.00109865	0.00219098	0.0270019
Nocardiopsis_valliformis	6.38941e-05	0.000444419	0.000536239	0.000933071	0.0338291
Note: pre-NAT, preoperative neoadjuvant therapy; post-NAT, postoperative neoadjuvant therapy; SD, standard deviation.

## Sheet: 5g
Supplementary Data 5g: KEGG functional differences of intratumoral microbiota between pre-NAT and post-NAT groups (P <0.05)
		pre-NAT		post-NAT
Class1	Class2	Mean	SD （%）	Mean	SD （%）	P value	Difference between means	95.0% lower CI	95.0% upper CI
Metabolism	Carbohydrate metabolism	8.99072	0.435228	9.05418	0.422211	0.533962	-0.0634624	-0.193509	0.0665846
Metabolism	Lipid metabolism	2.34949	0.153102	2.45358	0.22123	0.00427468	-0.104096	-0.163643	-0.0445482
Metabolism	Metabolism of cofactors and vitamins	3.91083	0.132727	3.90353	0.150249	0.851956	0.00730106	-0.0362432	0.0508454
Metabolism	Energy metabolism	4.17032	0.163878	4.1672	0.144855	0.935583	0.00311961	-0.0434332	0.0496724
Metabolism	Amino acid metabolism	7.29822	0.363986	7.56761	0.569667	0.00371659	-0.269382	-0.419843	-0.118921
Metabolism	Nucleotide metabolism	3.24181	0.285195	3.11649	0.360396	0.0463579	0.125315	0.0246121	0.226018
Metabolism	Biosynthesis of other secondary metabolites	0.878207	0.0648223	0.870299	0.0798941	0.641667	0.00790785	-0.0145914	0.0304071
Metabolism	Metabolism of terpenoids and polyketides	1.21714	0.056694	1.26426	0.0817962	0.000684799	-0.0471117	-0.0691369	-0.0250864
Metabolism	Xenobiotics biodegradation and metabolism	2.00199	0.469615	2.1916	0.577928	0.0617072	-0.189612	-0.352443	-0.0267804
Metabolism	Metabolism of other amino acids	1.63631	0.111438	1.66656	0.138738	0.243177	-0.0302491	-0.0691955	0.00869726
Metabolism	Glycan biosynthesis and metabolism	1.09036	0.141798	0.985888	0.200778	0.00169041	0.104473	0.0501489	0.158797
Genetic Information Processing	Translation	2.80381	0.315673	2.63736	0.412585	0.0175391	0.166448	0.0523218	0.280575
Metabolism	Global and overview maps	40.9673	0.516048	40.8804	0.678842	0.535242	0.0868998	-0.100524	0.274324
Human Diseases	Drug resistance: Antimicrobial	0.843832	0.0627379	0.790578	0.086245	0.000378157	0.0532544	0.0297353	0.0767736
Human Diseases	Drug resistance: Antineoplastic	0.129759	0.0525883	0.128343	0.0611872	0.934549	0.00141602	-0.016147	0.0189791
Environmental Information Processing	Membrane transport	4.1265	0.274223	4.17493	0.397564	0.534339	-0.0484246	-0.155346	0.0584967
Environmental Information Processing	Signal transduction	2.97114	0.236672	2.93227	0.297933	0.54886	0.0388745	-0.0444734	0.122222
Cellular Processes	Cellular community - prokaryotes	1.66383	0.163585	1.65677	0.203759	0.905901	0.00706254	-0.0501278	0.0642529
Cellular Processes	Cell motility	1.08641	0.244829	1.07817	0.280783	0.921141	0.00823393	-0.0727665	0.0892344
Genetic Information Processing	Folding, sorting and degradation	1.34379	0.0890716	1.31318	0.121244	0.153347	0.0306139	-0.00253882	0.0637667
Genetic Information Processing	Transcription	0.134473	0.0170915	0.128511	0.0211317	0.113552	0.00596171	1.67e-05	0.0119068
Genetic Information Processing	Replication and repair	2.47691	0.249839	2.3772	0.308045	0.0594815	0.0997144	0.012975	0.186454
Organismal Systems	Endocrine system	0.595662	0.0297334	0.626616	0.0514078	0.000504954	-0.030954	-0.0442568	-0.0176513
Environmental Information Processing	Signaling molecules and interaction	0.0326457	0.00399009	0.0306121	0.00524175	0.0221595	0.00203355	0.000585771	0.00348134
Cellular Processes	Cell growth and death	0.668959	0.122483	0.641871	0.162462	0.429173	0.027088	-0.0176599	0.0718359
Cellular Processes	Transport and catabolism	0.282985	0.0338434	0.296081	0.0397193	0.0619743	-0.0130962	-0.0244635	-0.00172901
Organismal Systems	Aging	0.414585	0.0504033	0.423362	0.0520346	0.457617	-0.00877727	-0.024394	0.00683944
Organismal Systems	Circulatory system	0.0316704	0.0124952	0.0331314	0.0133288	0.630386	-0.00146099	-0.00541005	0.00248807
Organismal Systems	Development	5.28e-06	3.62e-05	3.13e-06	2.24e-05	0.763838	2.15e-06	-6.67e-06	1.1e-05
Cellular Processes	Cellular community - eukaryotes	3.45e-06	3.45e-05	0	0	0.525261	3.45e-06	-3.39e-06	1.03e-05
Organismal Systems	Immune system	0.0498066	0.00905075	0.0448593	0.0102645	0.00527352	0.00494729	0.00197446	0.00792012
Organismal Systems	Environmental adaptation	0.164853	0.0109676	0.155615	0.0172314	0.000946232	0.00923711	0.00468982	0.0137844
Organismal Systems	Nervous system	0.167436	0.0234055	0.180445	0.0255186	0.00401196	-0.0130095	-0.0205075	-0.00551146
Organismal Systems	Sensory system	9.46e-05	0.000287373	0.000161571	0.000266859	0.233243	-6.7e-05	-0.000150758	1.69e-05
Human Diseases	Endocrine and metabolic diseases	0.217352	0.0230326	0.212839	0.0271748	0.446538	0.00451309	-0.00325011	0.0122763
Organismal Systems	Excretory system	0.0303767	0.00689219	0.0342545	0.0122823	0.047921	-0.00387781	-0.0070384	-0.000717217
Organismal Systems	Digestive system	0.0415955	0.00949061	0.0364562	0.0103386	0.00483763	0.00513929	0.00210055	0.00817803
Human Diseases	Neurodegenerative diseases	0.394716	0.122168	0.394217	0.136351	0.980223	0.000499075	-0.0392197	0.0402178
Human Diseases	Substance dependence	0.0264941	0.0183907	0.0384286	0.0197311	0.000966491	-0.0119345	-0.0177675	-0.00610155
Human Diseases	Infectious diseases: Bacterial	0.502186	0.0709347	0.47743	0.104395	0.172032	0.0247562	-0.00321567	0.0527281
Human Diseases	Infectious diseases: Parasitic	0.0745475	0.02457	0.0760884	0.0312583	0.857664	-0.00154091	-0.0102573	0.00717544
Human Diseases	Infectious diseases: Viral	0.107842	0.0637893	0.100822	0.0756269	0.665677	0.0070206	-0.014549	0.0285902
Human Diseases	Cancers: Overview	0.56919	0.0440827	0.563202	0.0498326	0.577305	0.00598733	-0.00846208	0.0204367
Human Diseases	Cancers: Specific types	0.216315	0.0735303	0.215863	0.0843793	0.992321	0.000452283	-0.0238844	0.0247889
Human Diseases	Immune diseases	0.040093	0.00755223	0.0437468	0.00953117	0.0248242	-0.00365381	-0.00631811	-0.00098951
Human Diseases	Cardiovascular diseases	0.0373621	0.0220631	0.0349286	0.0264539	0.650436	0.00243346	-0.00508321	0.00995012
Note: pre-NAT, preoperative neoadjuvant therapy; post-NAT, postoperative neoadjuvant therapy; SD, standard deviation.

## Sheet: 5h
Supplementary Data 5h: COG functional differences of intratumoral microbiota between pre-NAT and post-NAT groups (P <0.05)
		pre-NAT		post-NAT
Class1	Class2	Mean	SD （%）	Mean	SD （%）	P value	Difference between means	95.0% lower CI	95.0% upper CI
METABOLISM	Lipid transport and metabolism	3.64654	0.319751	3.90574	0.441147	0.000960605	-0.259193	-0.379378	-0.139009
CELLULAR PROCESSES AND SIGNALING	Cell wall/membrane/envelope biogenesis	5.80924	0.269548	5.5532	0.521534	0.00270852	0.256034	0.123671	0.388397
METABOLISM	Secondary metabolites biosynthesis, transport and catabolism	2.00735	0.315709	2.22214	0.419738	0.00285891	-0.214792	-0.330326	-0.0992581
CELLULAR PROCESSES AND SIGNALING	Cell cycle control, cell division, chromosome partitioning	1.03039	0.0848488	0.977546	0.107137	0.00407613	0.0528487	0.0229049	0.0827925
METABOLISM	Energy production and conversion	6.2832	0.312857	6.46292	0.379123	0.00594494	-0.179715	-0.287065	-0.0723647
INFORMATION STORAGE AND PROCESSING	Chromatin structure and dynamics	0.0442081	0.0123659	0.0510025	0.0158545	0.00996009	-0.00679435	-0.011205	-0.0023837
CELLULAR PROCESSES AND SIGNALING	Defense mechanisms	1.72904	0.21329	1.62658	0.220374	0.0108385	0.102455	0.0363383	0.168573
INFORMATION STORAGE AND PROCESSING	Translation, ribosomal structure and biogenesis	6.75452	0.621951	6.45766	0.805067	0.0298958	0.296869	0.0735405	0.520197
METABOLISM	Amino acid transport and metabolism	9.42539	0.259094	9.5569	0.393192	0.0393434	-0.131507	-0.236089	-0.0269242
Note: pre-NAT, preoperative neoadjuvant therapy; post-NAT, postoperative neoadjuvant therapy; SD, standard deviation.
