# Supplementary material for: Dynamics of the intratumoural microbiome across malignant transformation and treatment in breast cancer
Source: Clin Transl Med. 2025 Oct 1;15(10):e70492. doi: 10.1002/ctm2.70492 (PMC12485822; doi:10.1002/ctm2.70492)
Supplement: Supplementary file 8 — Supporting Information [file CTM2-15-e70492-s005.zip › Data 6.xlsx]

## Sheet: list
List
Supplementary Data 6a. Clinicopathological features of patients in the non-pCR and pCR groups
Supplementary Data 6b: Intratumoral microbial differences between pCR and non-pCR groups at the Phylum level (P <0.05)
Supplementary Data 6c: Intratumoral microbial differences between pCR and non-pCR groups at the Class level (P <0.05)
Supplementary Data 6d: Intratumoral microbial differences between pCR and non-pCR groups at the Order level (P <0.05)
Supplementary Data 6e: Intratumoral microbial differences between pCR and non-pCR groups at the Family level (P <0.05)
Supplementary Data 6f: Intratumoral microbial differences between pCR and non-pCR groups at the Genus level (P <0.05)
Supplementary Data 6g: Intratumoral microbial differences between pCR and non-pCR groups at the Species level (P <0.05)
Supplementary Data 6h: KEGG functional differences of intratumoral microbiota between pCR and non-pCR groups (P <0.05)
Supplementary Data 6i: COG functional differences of intratumoral microbiota between pCR and non-pCR groups (P <0.05)

## Sheet: 6a
Supplementary Data 6a. Clinicopathological Features of Patients in the non-pCR and pCR Groups
		non-pCR	pCR	P
Number		86	15
Age (Mean±SD)		49.43±10.49	46.00±12.24	0.26
Ki67 (Mean±SD)		0.35±0.22	0.42±0.16	0.28
Tumor stage				0.07
	1	10	3
	2	52	8
	3	10	4
	4	14	0
Lymph node stage				0.54
	0	14	2
	1	25	7
	2	25	4
	3	22	2
ER status				0.19
	Negative	25	7
	Positive	60	8
	NA	1
HER2 status				0.22
	Negative	15	1
	low expression	42	5
	overexpression	28	9
	NA	1	0
PR status				0.69
	Negative	24	5
	Positive	61	10
	NA	1	0
Note:ER,estrogen receptor; PR, progesterone receptor;HER2. human epidermal growth factor receptor 2;Ki-67, proliferation index; pCR, pathological complete response; non- pCR, non-pathological complete response.NA, not available

## Sheet: 6b
Supplementary Data 6b: Intratumoral microbial differences between pCR and non-pCR groups at the Phylum level (P <0.05)
	non-pCR		pCR
Phylum	Mean	SD	Mean	SD	P value
Actinobacteriota	0.0540486	0.0390426	0.0337868	0.0355863	0.0309075
Note:pCR, pathological complete response; non- pCR, non-pathological complete response; standard deviation.

## Sheet: 6c
Supplementary Data 6c: Intratumoral microbial differences between pCR and non-pCR groups at the class level (P <0.05)
	non-pCR		pCR
Class	Mean	SD	Mean	SD	P value
Negativicutes	0.00897161	0.0109424	0.00168001	0.00200772	0.0021047
Coriobacteriia	0.00542374	0.00648968	0.00222009	0.00490414	0.0150808
Acidimicrobiia	0.00440993	0.00686763	0.00136585	0.0029917	0.0169654
Holophagae	0.0006497	0.00167875	6.16706e-05	0.000238849	0.0391351
Note:pCR, pathological complete response; non- pCR, non-pathological complete response; standard deviation.

## Sheet: 6d
Supplementary Data 6d: Intratumoral microbial differences between pCR and non-pCR groups at the Order level (P <0.05)
	non-pCR		pCR
Order	Mean	SD	Mean	SD	P value
Streptomycetales	0.000833055	0.00187029	7.70612e-05	0.000287939	0.00649467
Veillonellales_Selenomonadales	0.0045608	0.00616145	0.00079681	0.0011659	0.00816178
Sphingobacteriales	0.0022796	0.00450331	0.000703605	0.00164104	0.00992434
Cytophagales	0.00310245	0.00736196	0.000269599	0.000490032	0.011697
Acidaminococcales	0.00433518	0.00867902	0.000883199	0.00174136	0.0123474
Coriobacteriales	0.00538091	0.00650289	0.0021376	0.00475504	0.014688
Acidobacteriales	0.00118433	0.00314785	0.000560623	0.00211452	0.0188108
Note:pCR, pathological complete response; non- pCR, non-pathological complete response; standard deviation.

## Sheet: 6e
Supplementary Data 6e: Intratumoral microbial differences between pCR and non-pCR groups at the Family level (P <0.05)
	non-pCR		pCR
Family	Mean	SD	Mean	SD	P value
Coriobacteriaceae	0.00148713	0.00294957	0.000180499	0.000691246	0.00595314
Streptomycetaceae	0.000833055	0.00187029	7.70612e-05	0.000287939	0.00649467
Sphingobacteriaceae	0.000950251	0.00245991	0.000100915	0.000390844	0.00887964
Selenomonadaceae	0.00275349	0.00376245	0.000286852	0.000639511	0.0102021
Acidaminococcaceae	0.00433518	0.00867902	0.000883199	0.00174136	0.0123474
Tannerellaceae	0.00458149	0.0144252	0.000667489	0.00138091	0.0273832
Mycobacteriaceae	0.00102925	0.00204763	0.000400865	0.00106797	0.0294536
Comamonadaceae	0.0810653	0.0737081	0.0583251	0.0930875	0.0364911
unclassified_Vicinamibacterales	0.00329699	0.00735652	0.00199988	0.0041081	0.0364911
Neisseriaceae	0.00193429	0.00343412	0.000177401	0.000440016	0.0414611
Pasteurellaceae	0.000925026	0.00242418	0.00019858	0.000722374	0.0429121
unclassified_Gaiellales	0.00127667	0.00248999	0.000128106	0.000444486	0.0444059
Note:pCR, pathological complete response; non- pCR, non-pathological complete response; standard deviation.

## Sheet: 6f
Supplementary Data 6f: Intratumoral microbial differences between pCR and non-pCR groups at the Genus level (P <0.05)
	non-pCR		pCR
Genus	Mean	SD	Mean	SD	P value
Megamonas	0.0023015	0.00349384	0.000106824	0.00026178	0.00708012
Streptomyces	0.000684999	0.00155317	7.70612e-05	0.000287939	0.00875621
Subdoligranulum	0.00294641	0.00476376	0.000728601	0.00152267	0.00913117
Collinsella	0.00141393	0.00286407	9.56023e-05	0.000362476	0.011697
Agathobacter	0.00335977	0.00637025	0.000726427	0.00206033	0.0126845
Phascolarctobacterium	0.00418921	0.00869614	0.000794757	0.00151951	0.0188108
Sphingobium	0.0147903	0.0221388	0.0300021	0.0308135	0.028059
unclassified_Gaiellales	0.00124634	0.00246923	0.000125017	0.000445255	0.028059
Flavobacterium	0.00130659	0.00410694	2.27916e-05	5.56181e-05	0.0312804
Pseudonocardia	0.00102699	0.00593275	0	0	0.0316572
Coprococcus	0.00094603	0.00245541	1.288e-05	4.98839e-05	0.0340008
Mycobacterium	0.00101927	0.00205056	0.000400865	0.00106797	0.0344054
unclassified_Vicinamibacterales	0.00301587	0.00728313	0.0015922	0.00354594	0.0419401
Lachnospiraceae_NK4A136_group	0.00580169	0.00844129	0.00162318	0.00283156	0.0439031
Tyzzerella	0.000755567	0.00185312	0.000126498	0.000334926	0.0459432
Note:pCR, pathological complete response; non- pCR, non-pathological complete response; standard deviation.

## Sheet: 6g
Supplementary Data 6g: Intratumoral microbial differences between pCR and non-pCR groups at the Species level (P <0.05)
	non-pCR		pCR
Species	Mean	SD	Mean	SD	P value
Megamonas_funiformis	0.00223	0.00348431	0.000106824	0.00026178	0.00863432
Ruminococcus_lactaris	0.00146097	0.00239354	0.000357304	0.00105589	0.0152807
Collinsella_aerofaciens	0.00118114	0.00267696	9.56023e-05	0.000362476	0.0154829
Ruminococcus_sp._Marseille_P328	0.00129296	0.00463532	0	0	0.0180992
Ruminococcus_bromii	0.00222294	0.00443671	0.000209044	0.00046691	0.0192988
Faecalibacterium_prausnitzii	0.00364833	0.00544969	0.00111936	0.00266281	0.0200514
[Eubacterium]_rectale	0.00289227	0.00561935	0.000352263	0.00111056	0.0213629
unclassified_Bacteroides	0.00383742	0.00632773	0.000837807	0.00247252	0.0213629
Erysipelotrichaceae_bacterium	0.000529905	0.00155099	0	0	0.0316572
Bifidobacterium_longum	0.000981758	0.00389032	0.000219075	0.000848475	0.0348142
unclassified_Vicinamibacterales	0.00329699	0.00735652	0.00199988	0.0041081	0.0364911
Lachnospiraceae_bacterium	0.00178343	0.00287116	0.00068587	0.0015079	0.0386835
[Eubacterium]_hallii	0.00105567	0.00214429	0.000209674	0.000773732	0.0414611
unclassified_Gaiellales	0.00127667	0.00248999	0.000128106	0.000444486	0.0444059
Note:pCR, pathological complete response; non- pCR, non-pathological complete response; standard deviation.

## Sheet: 6h
Supplementary Data 6h: KEGG functional differences of intratumoral microbiota between pCR and non-pCR groups (P <0.05)
		non-pCR		PCR
Class1	Class2	Mean	SD (%)	Mean	SD (%)	P value	Difference between means	95.0% lower CI	95.0% upper CI
Human Diseases	Cancers: Overview	0.56977	0.0456709	0.6061	0.0615264	0.0498022	-0.0363292	-0.0726232	-3.52492e-05
Note:pCR, pathological complete response; non- pCR, non-pathological complete response; standard deviation.

## Sheet: 6i
Supplementary Data 6i: COG functional differences of intratumoral microbiota between pCR and non-pCR groups (P <0.05)
		non-pCR		PCR
Class1	Class2	Mean	SD (%)	Mean	SD (%)	P value	Difference between means	95.0% lower CI	95.0% upper CI
CELLULAR PROCESSES AND SIGNALING	Cytoskeleton	0.00234682	0.00267847	0.000948363	0.00120796	0.00249649	0.00139846	0.000521595	0.00227533	-
POORLY CHARACTERIZED	Function unknown	7.9296	0.567764	8.35339	0.645214	0.0328363	-0.423793	-0.808873	-0.0387119	-
Note:pCR, pathological complete response; non- pCR, non-pathological complete response; standard deviation.
