# Supplementary material for: Dynamics of the intratumoural microbiome across malignant transformation and treatment in breast cancer
Source: Clin Transl Med. 2025 Oct 1;15(10):e70492. doi: 10.1002/ctm2.70492 (PMC12485822; doi:10.1002/ctm2.70492)
Supplement: Supplementary file 8 — Supporting Information [file CTM2-15-e70492-s005.zip › Data1.xls]

## Sheet: list
List
Supplementary Data 1a. Baseline Characteristics of the NDT and NNT Groups
Supplementary Data 1b:Network topological parameters of different groups
Supplementary Data 1c: Intratumoral microbial differences between NDT and NNT groups at the Phylum level (P <0.05)
Supplementary Data 1d: Intratumoral microbial differences between NDT and NNT groups at the Class level (P <0.05)
Supplementary Data 1e: Intratumoral microbial differences between NDT and NNT groups at the Order level (P <0.05)
Supplementary Data 1f: Intratumoral microbial differences between NDT and NNT groups at the Family level (P <0.05)
Supplementary Data 1g: Intratumoral microbial differences between NDT and NNT groups at the Genus level (P <0.05)
Supplementary Data 1h: Intratumoral microbial differences between NDT and NNT groups at the Species level (P <0.05)
Supplementary Data 1i: KEGG functional differences of intratumoral microbiota between NDT and NNT groups (P <0.05)
Supplementary Data 1j: COG functional differences of intratumoral microbiota between NDT and NNT groups (P <0.05)

## Sheet: 1a
Supplementary Data 1a. Baseline Characteristics of the NDT and NNT Groups
Variable	NDT (n = 83)	NNT (n = 82)
Age (years)	54	55
Female (%)	1	1
Diagnosis
- Adenosis	44	45
- Cyst	5	5
- Fibroadenoma	25	22
- Hyperplasia	9	10
Note: NDT, neoplastic development group; NNT, non-neoplastic nodule group. Age is presented as median age in years.

## Sheet: 1b
Supplementary Data 1b:Network topological parameters of different groups
	NNT	NDT	NDT-tumor stage	Cancer	Benign	TNM-DCIS	TNM-I	TNM-II	TNM-III	pre-NAT	postNAT	PCR	nonPCR
​num.edges(L)​​	199	67	375	264	363	744	479	271	135	93	411	640	102
​num.pos.edges​	188	52	255	203	252	538	338	230	126	66	276	534	83
​num.neg.edges​	11	15	120	61	111	206	141	41	9	27	135	106	19
​num.vertices(n)​​	33	36	49	44	51	138	92	71	58	35	62	139	39
​Connectance(edge_density)​​	0.376894	0.106349	0.318878	0.27907	0.284706	0.0787052	0.114429	0.109054	0.0816697	0.156303	0.217345	0.0667292	0.137652
​average.degree(Average K)​​	12.0606	3.72222	15.3061	12	14.2353	10.7826	10.413	7.6338	4.65517	5.31429	13.2581	9.20863	5.23077
​average.path.length​	1.27078	1.6195	0.932492	1.17459	1.33188	2.39303	1.98237	2.64855	1.51217	1.3901	1.33086	2.03895	1.45977
​diameter​	3.26793	3.85492	1.96601	3.2302	3.79339	6.56093	6.37531	7.0544	3.8957	2.57149	4.29119	5.9533	3.26928
​edge.connectivity​	0	0	0	0	0	0	0	0	0	0	0	1	0
​mean.clustering.coefficient(Average.CC)​​	0.829382	0.557532	0.881331	0.810232	0.837812	0.511976	0.555469	0.677126	0.643327	0.715797	0.661857	0.45003	0.599053
​no.clusters​	3	3	8	3	4	3	4	7	7	3	4	1	4
​centralization.degree​	0.279356	0.236508	0.264456	0.302326	0.275294	0.16947	0.204252	0.190946	0.1464	0.431933	0.274458	0.165155	0.309717
​centralization.betweenness	0.118808	0.207107	0.0574278	0.0942689	0.0833501	0.0830157	0.07706	0.308276	0.0629285	0.237683	0.03832	0.054098	0.132928
​centralization.closeness​	0.752885	1.12191	0.33071	0.783786	0.791372	1.40064	1.04903	1.26162	0.892687	0.92457	0.854259	0.266399	0.972939
​RM(relative.modularity)​​	-0.611551	0.282645	-0.531588	0.374191	-0.346552	1.13934	0.52872	0.513141	1.26136	0.371662	-0.293898	0.496783	0.33601

## Sheet: 1c
Supplementary Data 1c: Intratumoral microbial differences between NDT and NNT groups at the Phylum level (P <0.05)
	NDT		NNT
Phylum	Mean	SD	Mean	SD	P value
Firmicutes	0.275892	0.102299	0.2642	0.182769	0.0308741
Actinobacteriota	0.052924	0.0464163	0.233161	0.136499	2.27432e-17
Bacteroidota	0.135645	0.119705	0.0917485	0.0868847	0.00252313
unclassified_Bacteria	0.0264843	0.0216534	0.0134169	0.0235211	3.69717e-07
Acidobacteriota	0.00935285	0.0109165	0.0127246	0.0125245	0.0416704
Cyanobacteria	0.0028863	0.00588764	0.010297	0.022105	0.000526352
Bdellovibrionota	0.00177144	0.00214114	0.00477621	0.00481761	7.55951e-07
Fusobacteriota	0.00179362	0.0036273	0.00458964	0.00787671	0.0146232
Myxococcota	0.00245767	0.00375559	0.00389872	0.00507549	0.0222896
Deinococcota	0.000639751	0.00153446	0.00107086	0.00177785	0.00830829
Euryarchaeota	2.101e-05	8.73276e-05	0.000519517	0.00229417	0.00605418
unclassified_Archaea	0.00118293	0.00269401	0.000324367	0.000792657	5.36744e-05
Abditibacteriota	9.89831e-06	5.91526e-05	0.000109313	0.000445478	0.0128261
Thermotogota	0.000315396	0.000858867	7.34893e-05	0.00033712	0.0146232
Note: NDT, neoplastic development group; NNT, non-neoplastic nodule group; SD, standard deviation.

## Sheet: 1d
Supplementary Data 1d: Intratumoral microbial differences between NDT and NNT groups at the Class level (P <0.05)
	NDT		NNT
class	Mean	SD	Mean	SD	P value
Actinobacteria	0.0382843	0.0425323	0.217338	0.136987	8.34551e-18
unclassified_Bacteria	0.0264843	0.0216534	0.0134169	0.0235211	1.01106e-06
Bdellovibrionia	0.00160708	0.00212167	0.0042655	0.00461522	1.55486e-05
Cyanobacteriia	0.00237816	0.005958	0.00984069	0.0220608	4.52141e-05
unclassified_Archaea	0.00118293	0.00269401	0.000324367	0.000792657	0.000117426
Methanosarcinia	0	0	2.92115e-05	0.000146973	0.00189546
Bacilli	0.138836	0.0576061	0.122218	0.106436	0.0021391
Syntrophomonadia	6.8035e-05	0.000325548	0.000375444	0.000948742	0.00364579
Bacteroidia	0.134489	0.118329	0.090141	0.0848662	0.00370095
Acidobacteriae	0.00243906	0.00434604	0.00360572	0.00429048	0.00444407
Chlamydiae	0.000197768	0.000983951	0.000272709	0.00129051	0.00508944
Desulfitobacteriia	6.46964e-05	0.000364231	0.000212156	0.000823602	0.00508944
Methanobacteria	1.99849e-05	8.33886e-05	0.000519517	0.00229417	0.00508944
Desulfovibrionia	0.00419847	0.00560331	0.00246436	0.00432837	0.00670799
unclassified_Firmicutes	0.000193245	0.000653937	0.000611558	0.00125665	0.00787935
Dehalococcoidia	0.000223273	0.000788276	0.000711791	0.00121969	0.00817736
Methanomicrobia	0	0	0.000145985	0.000813271	0.00817736
Deinococci	0.000639751	0.00153446	0.00107086	0.00177785	0.0100981
Omnitrophia	1.50145e-05	0.000131676	0.000112083	0.000372227	0.0103256
Abditibacteria	9.89831e-06	5.91526e-05	0.000109313	0.000445478	0.015784
Thermotogae	0.000315396	0.000858867	7.34893e-05	0.00033712	0.0194986
Fusobacteriia	0.00179362	0.0036273	0.00458964	0.00787671	0.0199949
Negativicutes	0.00971528	0.0119713	0.00343794	0.00415559	0.0220775
Saccharimonadia	0.00201304	0.00364129	0.00266514	0.00331077	0.0237511
Incertae_Sedis	3.43757e-05	0.000313178	7.64543e-05	0.000367115	0.0258127
Desulfuromonadia	0.00205524	0.0094024	0.0021457	0.0089739	0.0350545
Ignavibacteria	0.000111165	0.000759078	0.000333902	0.00109388	0.0350545
Kapabacteria	9.8764e-05	0.00070336	0.000208995	0.000990277	0.035152
Endomicrobia	0	0	2.44692e-05	0.000130439	0.0499259
Fimbriimonadia	2.48393e-06	1.84289e-05	2.43452e-05	0.000111272	0.0499259
unclassified_Chloroflexi	0.000984471	0.00201569	0.00196405	0.00315524	0.0499259
Note: NDT, neoplastic development group; NNT, non-neoplastic nodule group; SD, standard deviation.

## Sheet: 1e
Supplementary Data 1e: Intratumoral microbial differences between NDT and NNT groups at the Order level (P <0.05)
	NDT		NNT
Order	Mean	SD	Mean	SD	P value
Nitriliruptorales	0.000786557	0.00414917	0.0195053	0.0156648	4.33885e-25
Pseudonocardiales	0.0013989	0.00203361	0.0154154	0.011361	6.15438e-19
Nitrococcales	6.1463e-05	0.000332308	0.000998833	0.0013292	1.0577e-18
Propionibacteriales	0.00452353	0.00622999	0.0544321	0.0398492	3.90485e-18
Corynebacteriales	0.00841843	0.0166502	0.0562765	0.0386973	2.2234e-17
Micrococcales	0.0118294	0.0181805	0.0566235	0.0372094	2.69797e-15
Paenibacillales	0.0273684	0.0283574	0.000543219	0.00101717	2.79648e-15
Coxiellales	0.000995558	0.00832658	0.0135941	0.0492453	1.59224e-14
Pseudomonadales	0.0252136	0.0218302	0.0849073	0.0519778	1.0397e-12
Bacillales	0.00896172	0.0126675	0.0272351	0.0271296	4.65013e-12
Xanthomonadales	0.00301117	0.00440267	0.00981934	0.00945614	2.39588e-10
Frankiales	0.00137492	0.00259397	0.00354602	0.0040105	1.04067e-07
Leptolyngbyales	3.42753e-05	0.000185579	0.000970714	0.00243998	2.09541e-07
unclassified_Bacteria	0.0264843	0.0216534	0.0134169	0.0235211	4.50559e-07
Cyanobacteriales	0.0010444	0.0028856	0.00727076	0.0197682	1.00057e-06
Streptosporangiales	0.00087397	0.0017982	0.00222125	0.00374698	3.94917e-06
Acetobacterales	0.00243975	0.0169397	0.00196004	0.00266382	2.00693e-05
Sphingobacteriales	0.00232878	0.00975544	0.00305792	0.00458185	2.89628e-05
Cardiobacteriales	9.4559e-06	8.3562e-05	0.000851958	0.00476742	4.70676e-05
Enterobacterales	0.0442139	0.0609625	0.02123	0.0243482	5.31924e-05
unclassified_Archaea	0.00118293	0.00269401	0.000324367	0.000792657	8.72143e-05
unclassified_Cyanobacteriia	1.41702e-05	7.96856e-05	0.000275912	0.000853227	0.000105121
Bacteriovoracales	0.0012942	0.00176661	0.00308679	0.00367612	0.000111763
Lactobacillales	0.081831	0.0477567	0.0632754	0.0791324	0.000115501
Catenulisporales	0.000138424	0.000994665	0.000328164	0.000992769	0.000364955
Micropepsales	0.000127228	0.00049964	0.000795044	0.0013355	0.000364955
Blfdi19	1.53196e-06	6.63975e-06	0.000215897	0.000624494	0.000451345
Acidobacteriales	0.00101498	0.00237325	0.00191586	0.00267271	0.000778181
Methanosarciniales	0	0	2.92115e-05	0.000146973	0.00118254
Proteinivoracales	0	0	0.000195417	0.000661472	0.00118254
Limnochordales	0.000192675	0.000570375	4.10261e-05	0.000193452	0.00270334
Syntrophomonadales	6.8035e-05	0.000325548	0.000375444	0.000948742	0.00284317
Bacteroidales	0.119009	0.121465	0.0752664	0.0877731	0.00288143
Bdellovibrionales	0.000312888	0.00105135	0.00117871	0.00229723	0.00288143
Chitinophagales	0.0032805	0.00920692	0.0047264	0.00588949	0.00348215
Burkholderiales	0.153721	0.0833	0.112921	0.0686585	0.00376327
Brevibacillales	6.87976e-05	0.000467979	0.000553049	0.0018904	0.00399731
Chlamydiales	0.000197768	0.000983951	0.000272709	0.00129051	0.0048096
Geobacterales	8.09728e-05	0.000407038	0.00044452	0.00114783	0.0048096
Desulfitobacteriales	6.46964e-05	0.000364231	0.000212156	0.000823602	0.00489587
Kiloniellales	0.00025874	0.000805428	0.000227319	0.000849466	0.00489587
Methanobacteriales	1.99849e-05	8.33886e-05	0.000519517	0.00229417	0.00491401
Acidaminococcales	0.0048206	0.00900184	0.00145278	0.00278763	0.00548405
Desulfovibrionales	0.00419847	0.00560331	0.00246436	0.00432837	0.00665793
Thermotogales	0.000277779	0.000827357	7.31234e-05	0.000337194	0.00688963
Clostridiales	0.00493811	0.0115294	0.00875537	0.0223875	0.00700344
unclassified_Firmicutes	0.000193245	0.000653937	0.000611558	0.00125665	0.00784432
Methanomicrobiales	0	0	0.000145985	0.000813271	0.00874695
Limnotrichales	6.81177e-06	6.20582e-05	6.62983e-05	0.000282803	0.0120576
Omnitrophales	1.50145e-05	0.000131676	0.000112083	0.000372227	0.0122397
Chloroflexales	0.000439329	0.0014657	0.0016269	0.00394773	0.0147019
Dongiales	8.48891e-05	0.000302023	0.000701807	0.00222744	0.0147019
Legionellales	1.6333e-05	7.57285e-05	0.000172675	0.000468911	0.0162286
Abditibacteriales	9.89831e-06	5.91526e-05	0.000109313	0.000445478	0.0182358
Diplorickettsiales	0.00413878	0.0306182	0.0116532	0.0735249	0.0182834
Methylacidiphilales	4.86038e-06	4.42802e-05	2.09759e-05	7.99904e-05	0.0199785
SAR202_clade	0.000118927	0.000695334	0.000303302	0.000718253	0.0220169
Fusobacteriales	0.00179362	0.0036273	0.00458964	0.00787671	0.0236584
Deinococcales	0.000617993	0.00152664	0.00102045	0.00175159	0.0243014
Gammaproteobacteria_Incertae_Sedis	0.000296027	0.000988267	0.000735906	0.00136223	0.0256918
Candidatus_Campbellbacteria	1.56105e-06	1.42219e-05	3.43668e-05	0.000136744	0.0284777
Saccharimonadales	0.00201304	0.00364129	0.00266514	0.00331077	0.0284777
unclassified_Bacteroidia	5.13186e-05	0.000226797	0.000290366	0.000839512	0.0284777
Solirubrobacterales	0.00196996	0.00349302	0.0022225	0.00250052	0.0301787
DTU014	3.43757e-05	0.000313178	7.64543e-05	0.000367115	0.0309693
Alphaproteobacteria_Incertae_Sedis	3.98309e-05	0.00012866	9.25132e-06	6.21532e-05	0.0351106
Phormidesmiales	5.85403e-05	0.0003321	0.000423579	0.00123668	0.0351106
Ignavibacteriales	2.83726e-05	0.00025098	0.000284467	0.0010485	0.0391936
Rhizobiales	0.0325038	0.0477359	0.0148875	0.0127447	0.0406988
0319_6G20	6.72138e-05	0.000234661	0.000399601	0.00110761	0.0433017
Hydrogenispora	0.000144941	0.000691798	0.000583544	0.0015163	0.0433017
Kapabacteriales	9.8764e-05	0.00070336	0.000208995	0.000990277	0.0433017
Kineosporiales	0.000290842	0.00117663	0.000254563	0.000854668	0.0473002
Note: NDT, neoplastic development group; NNT, non-neoplastic nodule group; SD, standard deviation.

## Sheet: 1f
Supplementary Data 1f: Intratumoral microbial differences between NDT and NNT groups at the Family level (P <0.05)
	NDT		NNT
Family	Mean	SD	Mean	SD	P value
Dietziaceae	0.00302638	0.0118224	0.0512331	0.0382043	7.54038e-22
Micrococcaceae	0.00636085	0.0167342	0.0494322	0.0353048	3.32037e-18
Nocardioidaceae	0.0037668	0.00548804	0.048734	0.035708	1.67029e-18
Halomonadaceae	0.00327749	0.0148391	0.0478335	0.0359428	5.148e-22
Lactobacillaceae	0.0661252	0.0400613	0.0433797	0.0582551	5.66187e-06
Moraxellaceae	0.0143532	0.0126244	0.0244511	0.0213357	0.000801081
Nitriliruptoraceae	0.000786557	0.00414917	0.0195053	0.0156648	4.98241e-25
Bacteroidaceae	0.0408625	0.0643223	0.0165256	0.0193761	0.00176481
Pseudonocardiaceae	0.0013989	0.00203361	0.0154154	0.011361	4.03842e-19
Enterobacteriaceae	0.0332081	0.0585914	0.0146673	0.0189387	0.000389043
Coxiellaceae	0.000995558	0.00832658	0.0135941	0.0492453	2.43788e-14
unclassified_Bacteria	0.0264843	0.0216534	0.0134169	0.0235211	7.62468e-07
Salisediminibacteriaceae	0.000253387	0.00139812	0.013242	0.010251	5.5922e-26
Diplorickettsiaceae	0.00413878	0.0306182	0.0116532	0.0735249	0.0230949
Pseudomonadaceae	0.00595258	0.00985752	0.0108324	0.0166395	0.0354675
Bacillaceae	0.00711916	0.0118985	0.00939507	0.00847447	0.0130884
Oxalobacteraceae	0.00364737	0.0146037	0.00674203	0.00700998	3.35907e-10
Clostridiaceae	0.00470654	0.0112682	0.00670912	0.0132451	0.0159829
Rhizobiaceae	0.00229643	0.0032652	0.00634958	0.00764767	3.55379e-06
Rikenellaceae	0.00782481	0.00764066	0.00630633	0.00941065	0.0320227
Xanthomonadaceae	0.00253942	0.0040483	0.00578883	0.00574108	1.62185e-06
Propionibacteriaceae	0.000754747	0.00163406	0.00569762	0.00497596	4.69234e-16
Microbacteriaceae	0.00164126	0.00413305	0.00428616	0.00667733	1.4574e-06
Enterococcaceae	0.00569025	0.0175383	0.0042075	0.00728718	0.0212451
Rhodanobacteraceae	0.000464584	0.00120172	0.00400898	0.00650674	3.42579e-12
Fusobacteriaceae	0.00165881	0.00323087	0.00399324	0.00721122	0.0332695
Chitinophagaceae	0.00226459	0.00891705	0.00380163	0.00526359	2.88247e-05
Family_XI	0.000722866	0.00291523	0.00344544	0.00807194	0.000239622
Phormidiaceae	3.32699e-05	0.000244449	0.00336977	0.0153016	9.18931e-07
Corynebacteriaceae	0.00314157	0.0108685	0.00318441	0.0044974	0.0468745
Burkholderiaceae	0.000681196	0.00123168	0.00312188	0.00431318	8.74684e-09
Bacteriovoracaceae	0.0012942	0.00176661	0.00308679	0.00367612	0.000143991
Desulfovibrionaceae	0.00418811	0.00560757	0.0024491	0.00433502	0.0107781
Sphingobacteriaceae	0.00200447	0.00966579	0.00243262	0.00439456	0.000231165
Dysgonomonadaceae	0.00040728	0.00128585	0.00215613	0.00494422	0.00724448
Akkermansiaceae	0.00373018	0.00916852	0.00209901	0.00789262	0.00338502
unclassified_Cyanobacteriales	0.000449579	0.00159227	0.00208164	0.00415976	1.73979e-05
Caloramatoraceae	0.000211541	0.00116421	0.0019638	0.015689	0.000266518
Acetobacteraceae	0.00243975	0.0169397	0.00194559	0.00265038	2.35054e-05
Beijerinckiaceae	0.0240509	0.0475127	0.00174782	0.00204544	1.30045e-09
Acidaminococcaceae	0.0048206	0.00900184	0.00145278	0.00278763	0.00724448
67_14	0.000852522	0.00240375	0.00136976	0.00203904	0.0274512
Alcaligenaceae	0.000512499	0.00126184	0.00135499	0.0026628	0.0171257
Acidothermaceae	0.000571928	0.00210528	0.00133355	0.00267893	4.93855e-05
Acidobacteriaceae__Subgroup_1	0.000233938	0.000917562	0.00124574	0.00228591	3.55379e-06
Nocardiopsaceae	0.000511227	0.00146393	0.00123281	0.00152006	3.96273e-06
Bdellovibrionaceae	0.000312888	0.00105135	0.00117871	0.00229723	0.00351562
Roseiflexaceae	0.00023148	0.000961659	0.00103109	0.00274453	0.0189426
Nitrococcaceae	5.85619e-05	0.000332187	0.000998833	0.0013292	2.35322e-19
Leptolyngbyaceae	3.42753e-05	0.000185579	0.000970714	0.00243998	3.47565e-07
Carnobacteriaceae	0.00175693	0.00552716	0.000886066	0.00198124	0.0497509
Wohlfahrtiimonadaceae	9.17118e-06	8.35534e-05	0.000851184	0.00476728	1.89454e-05
Micropepsaceae	0.000127228	0.00049964	0.000795044	0.0013355	0.000419087
Erwiniaceae	0.00258541	0.00553923	0.000756355	0.00185038	0.00168384
Geodermatophilaceae	0.000465384	0.001318	0.000746426	0.00100586	0.00327582
Sporichthyaceae	0.000180572	0.000791881	0.000710444	0.00175687	0.00873218
Dongiaceae	8.48891e-05	0.000302023	0.000701807	0.00222744	0.0186786
Alteromonadaceae	0.000141131	0.00102505	0.000697506	0.00159931	2.35054e-05
Rhodocyclaceae	0.049447	0.0571641	0.000693926	0.0011868	1.54737e-19
uncultured_Clostridia_bacterium	3.7828e-05	0.000238103	0.000688613	0.0016062	0.000155828
Deinococcaceae	0.000271727	0.000776125	0.000686893	0.0013493	0.00460249
uncultured_Firmicutes_bacterium	0.000392256	0.00144528	0.000658586	0.00135785	0.0124152
unclassified_IMCC26256	5.44019e-05	0.000180679	0.000621748	0.00136955	0.00460249
unclassified_Saccharimonadales	0.000179714	0.000938722	0.000615154	0.00132392	0.000172548
unclassified_Firmicutes	0.000193245	0.000653937	0.000611558	0.00125665	0.0104535
Morganellaceae	0.000160432	0.000959764	0.000606056	0.00133463	2.7686e-06
Spirosomaceae	0.000203465	0.000787432	0.000586563	0.00122574	0.0062537
Vibrionaceae	0.00375389	0.00546185	0.000576338	0.00132766	1.52335e-05
Azospirillaceae	0.000324539	0.00120627	0.000566733	0.00113409	0.0277936
Brevibacillaceae	6.87976e-05	0.000467979	0.000553049	0.0018904	0.00499523
Paenibacillaceae	0.0273684	0.0283574	0.000543219	0.00101717	4.08708e-15
Neisseriaceae	0.00275521	0.00514949	0.000535125	0.00178591	2.68421e-06
Methanobacteriaceae	1.99849e-05	8.33886e-05	0.000519517	0.00229417	0.00667608
Sedimentibacteraceae	2.39624e-05	0.000124513	0.000491926	0.00115733	9.60374e-06
Cloacimonadaceae	2.33368e-05	8.55447e-05	0.00042573	0.00113602	0.00868216
Nodosilineaceae	4.84185e-05	0.000261592	0.000421313	0.0012356	0.0274512
Selenomonadaceae	0.00353616	0.00449573	0.000419044	0.00103443	4.6611e-08
Geobacteraceae	8.07105e-05	0.000407084	0.00041561	0.00112097	0.00676706
Frankiaceae	8.6243e-05	0.000552316	0.000394836	0.00079534	9.60374e-06
Anaeromyxobacteraceae	0.000247615	0.00106967	0.000383752	0.00133684	0.0491047
Syntrophomonadaceae	6.8035e-05	0.000325548	0.000375444	0.000948742	0.00338502
Actinospicaceae	2.4388e-05	0.000216982	0.000328164	0.000992769	3.20831e-05
unclassified_Archaea	0.00118293	0.00269401	0.000324367	0.000792657	0.000105158
BIrii41	0.000146333	0.000716843	0.000307275	0.000714788	0.0165533
Crocinitomicaceae	6.77051e-05	0.000475453	0.000301808	0.000740269	0.000270911
unclassified_Bacteroidia	5.13186e-05	0.000226797	0.000290366	0.000839512	0.0354675
unclassified_Cyanobacteriia	1.41702e-05	7.96856e-05	0.000272688	0.000852925	0.000386275
37_13	1.13319e-06	1.03238e-05	0.000256319	0.000713287	2.72305e-05
Hydrogenophilaceae	0.00142955	0.00324539	0.000243671	0.000720273	0.00635265
unclassified_Frankiales	1.50506e-05	0.00010728	0.000232019	0.00069907	0.00185085
env.OPS_17	2.64713e-05	0.000103495	0.000227051	0.000521885	0.0204996
A0839	7.36777e-07	5.3716e-06	0.000208314	0.00104644	0.0497607
Fodinicurvataceae	0.000255299	0.000801766	0.000200611	0.000838149	0.000682313
unclassified_Proteinivoracales	0	0	0.000195417	0.000661472	0.00148139
Hydrogenoanaerobacterium	4.13622e-05	0.000227739	0.00018037	0.000413457	0.00724448
Legionellaceae	1.6333e-05	7.57285e-05	0.000172675	0.000468911	0.0204996
Microcystaceae	0.000101734	0.000911485	0.000170643	0.000575145	0.00863057
Methanomicrobiaceae	0	0	0.000142516	0.000813488	0.0488435
Gallionellaceae	2.54411e-05	0.000195313	0.000133366	0.00038119	0.0096433
Methylomonadaceae	4.396e-05	0.00039701	0.000132267	0.000442497	0.00351562
Cyanobacteriales_Incertae_Sedis	0	0	0.000120881	0.000604995	0.0488435
Opitutaceae	5.0648e-05	0.00030859	0.000118154	0.000516888	0.0488435
Abditibacteriaceae	9.89831e-06	5.91526e-05	0.000109313	0.000445478	0.0228443
Gloeocapsaceae	0	0	0.000107067	0.000410448	0.00434449
Omnitrophaceae	1.50145e-05	0.000131676	0.000104009	0.000364632	0.0243381
Ethanoligenenaceae	0	0	0.000102594	0.000561964	0.0299518
Oxobacteraceae	5.95773e-06	5.42775e-05	7.46193e-05	0.000312173	0.0237212
Fervidobacteriaceae	0.000277779	0.000827357	7.31234e-05	0.000337194	0.00901314
unclassified_Coriobacteriales	3.47804e-06	2.22721e-05	7.1932e-05	0.000270171	0.0239042
Bogoriellaceae	0.000262968	0.000822902	6.81471e-05	0.00028564	0.0274512
Limnotrichaceae	6.81177e-06	6.20582e-05	6.62983e-05	0.000282803	0.0150768
Parachlamydiaceae	1.67624e-06	1.52713e-05	6.5064e-05	0.000193432	0.000326448
Fusibacteraceae	0.000106991	0.000925801	6.33951e-05	0.000376192	0.0146194
BSV40	0	0	6.13245e-05	0.000466688	0.0488435
Methylococcaceae	9.79496e-05	0.000417769	5.878e-05	0.000264244	0.0134524
Parcubacteria_group_bacterium_CG1_02_50_68	0	0	5.31987e-05	0.000323961	0.0488435
unclassified_SJA_15	8.49891e-07	7.74287e-06	4.80599e-05	0.000184071	0.0134524
Marinilabiliaceae	0.00104378	0.00248474	4.01213e-05	0.000154454	0.000343742
unclassified_Candidatus_Campbellbacteria	1.56105e-06	1.42219e-05	3.43668e-05	0.000136744	0.0361439
Anaerofustaceae	0.000106433	0.000681546	3.24215e-05	0.00010424	0.0468745
unclassified_Izemoplasmatales	0	0	3.04312e-05	0.000140893	0.0488435
Limnochordaceae	0.000181153	0.000564389	2.71118e-05	0.000149371	0.00209749
Methylacidiphilaceae	4.86038e-06	4.42802e-05	2.09759e-05	7.99904e-05	0.0247066
uncultured_Roseobacter_sp.	0	0	2.07276e-05	9.16314e-05	0.0488435
Methanosarcinaceae	0	0	1.17893e-05	6.02141e-05	0.0114793
Vulgatibacteraceae	5.4673e-05	0.000235388	5.1054e-06	2.93923e-05	0.0491047
W27	1.11306e-05	7.20728e-05	2.09301e-06	1.7462e-05	0.010926
Note: NDT, neoplastic development group; NNT, non-neoplastic nodule group; SD, standard deviation.

## Sheet: 1g
Supplementary Data 1g: Intratumoral microbial differences between NDT and NNT groups at the Genus level (P <0.05)
	NDT		NNT
Genus	Mean	SD	Mean	SD	P value
Dietzia	0.00302638	0.0118224	0.0512331	0.0382043	8.71857e-22
Halomonas	0.00323554	0.0148357	0.0477978	0.0359842	4.24859e-22
Aeromicrobium	0.000588061	0.00161054	0.0460583	0.0354172	1.50527e-24
Nesterenkonia	0.00318956	0.0146638	0.0369414	0.0283055	1.09099e-21
Acinetobacter	0.0133386	0.0115333	0.0224231	0.0153452	0.000716359
Nitriliruptor	0.000684694	0.00411386	0.0170454	0.0138611	1.31589e-25
Bacteroides	0.0408625	0.0643223	0.0165256	0.0193761	0.00242317
Coxiella	0.000995558	0.00832658	0.0135941	0.0492453	4.97435e-14
unclassified_Bacteria	0.0264843	0.0216534	0.0134169	0.0235211	1.102e-06
Prauserella	3.6857e-05	0.000179455	0.0134075	0.0103839	5.11395e-26
Salipaludibacillus	0.00022833	0.0012679	0.0132119	0.0102313	5.11395e-26
unclassified_Diplorickettsiaceae	0.0040308	0.0306287	0.0115608	0.0734447	0.0059387
Ligilactobacillus	0.00655152	0.0111983	0.0112713	0.0148566	0.018361
Pseudomonas	0.00593812	0.0098624	0.0107575	0.0166582	0.0499704
Limosilactobacillus	0.00649377	0.0159077	0.00935995	0.013772	0.00955072
Escherichia_Shigella	0.0214231	0.0531075	0.00858603	0.0125737	0.00578928
Bacillus	0.00599438	0.00887742	0.00848278	0.00843297	0.012027
Caproiciproducens	0.000336211	0.00101864	0.00702248	0.0336253	1.05718e-06
Phytoactinopolyspora	3.98499e-06	2.36798e-05	0.00490275	0.00473811	1.31589e-25
Sphingomonas	0.0193297	0.0525338	0.00486404	0.00466392	0.0263402
Pseudoglutamicibacter	5.09075e-07	4.63789e-06	0.00476463	0.00458691	2.24993e-25
Herbaspirillum	0.00120665	0.00375701	0.00458327	0.00571255	1.58662e-13
Faecalibaculum	0.000742453	0.00190036	0.00449838	0.0190683	0.00185221
Porphyrobacter	0.00146161	0.00533134	0.00433133	0.00512537	5.71834e-08
Enterococcus	0.00568688	0.0175392	0.00420702	0.00728715	0.0213234
Faecalibacterium	0.00556647	0.0056092	0.00384545	0.00796464	0.019435
Enterobacter	0.00697872	0.0112788	0.00372222	0.0132186	4.4964e-05
Staphylococcus	0.00164457	0.00250991	0.00335545	0.00456943	0.020225
Brevundimonas	0.0017751	0.00794644	0.00318308	0.00460668	3.89636e-05
Corynebacterium	0.00295983	0.0108105	0.00305138	0.00445403	0.0270108
Fusobacterium	0.00078129	0.00208015	0.00281721	0.00676424	0.00299043
Peredibacter	0.00129241	0.00176347	0.00277135	0.0032198	0.000902527
Leucobacter	8.58815e-05	0.000566365	0.00253741	0.00518423	1.21245e-10
Phormidium_IAM_M_71	1.79031e-05	0.000160298	0.00252025	0.0137243	8.05521e-05
Comamonas	0.00391591	0.0261151	0.00247365	0.00526006	0.00174789
Stenotrophomonas	0.000830384	0.00141314	0.00245468	0.00291016	6.91859e-07
Savagea	1.47517e-06	1.34395e-05	0.00244695	0.0216625	0.0277709
unclassified_Nitriliruptoraceae	5.12507e-06	4.66916e-05	0.00237522	0.00259823	4.87236e-26
Novosphingobium	0.00301502	0.0174976	0.00221437	0.00264585	4.4964e-05
Akkermansia	0.00373018	0.00916852	0.00209901	0.00789262	0.00449377
unclassified_Cyanobacteriales	0.000449579	0.00159227	0.00207935	0.00416053	3.34474e-05
Rhodanobacter	0.000112256	0.000369437	0.00207152	0.00397234	7.33185e-09
Allorhizobium_Neorhizobium_Pararhizobium_Rhizobium	0.000831066	0.00165631	0.00204708	0.00248845	3.89636e-05
Acidovorax	0.00159263	0.00429371	0.00191302	0.00213782	2.06469e-05
unclassified_Caloramatoraceae	9.59072e-05	0.000623479	0.00189632	0.015695	0.00137908
Sutterella	0.000502659	0.00181037	0.00150413	0.00476057	0.000304044
Massilia	0.00207469	0.0124551	0.00147681	0.0019605	0.000790512
Ralstonia	3.07342e-05	0.000195622	0.00137852	0.00295971	1.69935e-08
Paracoccus	0.000829003	0.00310226	0.00134557	0.0035261	1.88717e-05
Phascolarctobacterium	0.00443604	0.00871334	0.00133853	0.00281072	0.00252282
Acidothermus	0.000571928	0.00210528	0.00133355	0.00267893	8.43552e-05
Sphingobacterium	0.000766794	0.00375221	0.00133169	0.00311123	0.000567037
Klebsiella	0.00410846	0.00715703	0.00130376	0.00340455	0.000451523
Weissella	0.0242628	0.024491	0.00119389	0.0033557	6.59255e-15
Arenimonas	5.89625e-05	0.000308974	0.00117502	0.00311175	0.00119344
unclassified_67_14	0.00054555	0.00141114	0.00113201	0.00169045	0.0364398
Nocardiopsis	2.7065e-05	0.000118501	0.00112262	0.00142065	3.57771e-18
Pseudolabrys	0.00068919	0.00175276	0.00111882	0.0018152	0.0294741
Burkholderia_Caballeronia_Paraburkholderia	0.000233701	0.000824951	0.0010374	0.00229162	0.000109138
uncultured_Chloroflexi_bacterium	0.000567614	0.00158951	0.00103184	0.00167675	0.0376203
Dyella	2.44179e-05	0.000136058	0.000994487	0.00269072	4.92919e-09
Aquisalimonas	5.58278e-05	0.000329556	0.000992094	0.00133196	1.34113e-18
Bdellovibrio	8.75325e-05	0.000317058	0.000985878	0.0019728	0.00073008
Shinella	5.36084e-05	0.000363005	0.000977827	0.00243121	2.15402e-06
Petrimonas	6.67264e-05	0.000371803	0.000961688	0.00284404	0.00185221
Lysobacter	0.000503621	0.00161049	0.000948114	0.00206467	0.0308475
Lysinibacillus	0.000104129	0.000332296	0.00091711	0.00579562	0.0255009
Sellimonas	0.000119617	0.000413306	0.000912948	0.00349957	0.0168869
Anaerococcus	0.000134065	0.000696537	0.000902507	0.00262303	0.00210914
Garicola	1.15952e-05	8.22564e-05	0.000863093	0.00122101	3.56882e-12
Arthrobacter	0.000462398	0.00111122	0.000862777	0.00136296	0.0132765
Proteiniphilum	0.000137834	0.000633705	0.000835667	0.00208184	0.00474193
Ignatzschineria	9.17118e-06	8.35534e-05	0.000804245	0.00476827	0.000562293
Mesorhizobium	0.000337709	0.00138938	0.000765849	0.00156238	0.00739448
Lactiplantibacillus	0.00622071	0.00840272	0.000753985	0.00235213	1.46129e-09
Curvibacter	6.47229e-05	0.000365736	0.000750376	0.00101096	3.76e-14
Negativibacillus	9.41869e-05	0.000692438	0.000739227	0.0025039	0.00107937
Pelomonas	0.000361253	0.00104739	0.000720156	0.00156502	0.00327326
uncultured_Clostridia_bacterium	3.7828e-05	0.000238103	0.00071065	0.00164264	0.000137044
Dongia	8.48891e-05	0.000302023	0.000701807	0.00222744	0.023867
Deinococcus	0.0002714	0.000776235	0.000685539	0.00134889	0.00498809
Rheinheimera	0.000125731	0.0010234	0.000684622	0.00160325	2.47248e-05
Prevotellaceae_Ga6A1_group	0.000806788	0.00155803	0.0006822	0.0042801	4.4964e-05
Pseudochrobactrum	2.28745e-06	2.08397e-05	0.000662402	0.00151828	5.75457e-07
Pedobacter	0.000379658	0.00185269	0.000651775	0.00145937	0.00137908
uncultured_Firmicutes_bacterium	0.000458987	0.00155278	0.000647606	0.00135266	0.0307347
Murimonas	0.000214228	0.000755022	0.000643026	0.00130213	0.0187117
Methylobacterium_Methylorubrum	0.00523738	0.0169866	0.000636196	0.00151105	3.21158e-06
Acidibacter	0.000158325	0.000472716	0.000624812	0.00128303	0.0211376
unclassified_IMCC26256	5.44019e-05	0.000180679	0.000621748	0.00136955	0.00623338
Cutibacterium	0.000630622	0.00157428	0.000621408	0.000825469	0.0372021
Clostridium_sensu_stricto_12	8.18736e-06	4.36835e-05	0.000617864	0.00266016	0.00106296
unclassified_Saccharimonadales	0.000179714	0.000938722	0.000615154	0.00132392	0.000270928
unclassified_Firmicutes	0.000193245	0.000653937	0.000611558	0.00125665	0.0134483
Atopobium	0.000147256	0.000776236	0.000608861	0.00346345	0.0180281
Thermomonas	0.00015638	0.000832708	0.000599583	0.00196553	0.000209526
Paenarthrobacter	6.51467e-05	0.000343411	0.000593352	0.00157317	0.000359791
Bradyrhizobium	0.00132604	0.00224808	0.00056671	0.00106495	0.00062191
Bordetella	1.76047e-05	7.90017e-05	0.000558844	0.00130104	2.47248e-05
Phenylobacterium	0.000349149	0.0013317	0.000557701	0.00115123	0.00144868
Brevibacillus	6.87976e-05	0.000467979	0.000553049	0.0018904	0.00667942
Leuconostoc	0.00734744	0.0130115	0.000546997	0.00203233	5.46189e-13
Butyricimonas	1.18574e-05	5.1431e-05	0.000540882	0.00171534	0.00165177
unclassified_Micropepsaceae	0.000127129	0.000499665	0.000538509	0.00101011	0.00809498
unclassified_Desulfovibrionaceae	0.00178106	0.00343402	0.000532624	0.00139838	0.000573761
Allobaculum	0.0010434	0.00277615	0.000520586	0.00246318	0.00026185
Faecalitalea	0.000195593	0.00121451	0.000513369	0.00160416	0.0372021
Glutamicibacter	9.56718e-05	0.000496547	0.000508765	0.00162216	0.000991925
Sedimentibacter	2.39624e-05	0.000124513	0.000491926	0.00115733	1.88717e-05
Occallatibacter	5.89769e-05	0.000477144	0.000484376	0.001224	0.000211535
Bosea	0.0175501	0.0366606	0.000478414	0.000916752	2.55331e-11
Rhodobacter	0.000156229	0.000766502	0.00047753	0.00122749	0.0180281
Roseomonas	3.92794e-05	0.000154416	0.000470501	0.00117593	2.40722e-05
Tychonema_CCAP_1459_11B	1.53667e-05	8.93874e-05	0.000462388	0.00199386	0.00141378
Methanobacterium	6.28857e-06	4.05329e-05	0.000458952	0.00220321	0.0066502
Pantoea	0.0022871	0.00544577	0.000448796	0.00109487	0.0130231
Megasphaera	0.000219072	0.000923967	0.000447936	0.000902994	4.4964e-05
Paenibacillus	0.0271762	0.0281854	0.000431184	0.00094004	9.02825e-16
Azospirillum	0.000160546	0.000952725	0.000429383	0.00107564	0.0159321
Chloronema	2.2605e-06	1.80472e-05	0.000421216	0.00251881	0.0267226
Candidatus_Cloacimonas	2.29121e-05	8.56141e-05	0.000419741	0.00113696	0.0068245
Rubellimicrobium	0.000122979	0.00049137	0.000416598	0.00117226	0.0340519
unclassified_TRA3_20	2.98801e-05	0.000147395	0.00041549	0.0015367	0.0244533
Hydrogenophaga	0.000293002	0.00175731	0.000383528	0.000766183	0.00404353
Leptolyngbya_ANT.L52.2	0	0	0.000380726	0.00128523	2.14942e-06
Leptolyngbya_PCC_6406	0	0	0.000375141	0.00123083	0.001208
Microbacterium	0.000586559	0.00295909	0.000362744	0.00087207	0.0141697
unclassified_Comamonadaceae	0.000201083	0.00090546	0.00035749	0.000886057	0.00327579
Providencia	0.000105163	0.000927043	0.000353977	0.000700493	7.01858e-08
unclassified_Thermomonosporaceae	0	0	0.00034755	0.00269157	0.01467
Acidipila_Silvibacterium	5.40635e-05	0.000276129	0.000346824	0.000924993	0.0132765
Noviherbaspirillum	0.000293645	0.00116204	0.000345905	0.00105259	0.0192271
Terrimonas	0.000132832	0.000471628	0.000341972	0.000708204	0.0284235
Chujaibacter	2.71966e-05	0.000131474	0.000339036	0.00113723	0.00737919
Photobacterium	0.00312944	0.00445504	0.000338129	0.00122275	1.05718e-06
Actinospica	2.4388e-05	0.000216982	0.000328164	0.000992769	5.75034e-05
unclassified_Archaea	0.00118293	0.00269401	0.000324367	0.000792657	0.000168873
unclassified_Hungateiclostridiaceae	0.000121496	0.000619623	0.000321805	0.00109397	0.0103702
Anaerobium	0	0	0.000319486	0.0021108	0.0370085
Bacteriovorax	1.78808e-06	1.47719e-05	0.000315245	0.000965266	0.000133767
Ahniella	1.82256e-05	0.000129902	0.000313325	0.000868441	0.000177231
Rhodopila	1.04313e-05	5.50167e-05	0.000309059	0.000834092	0.0124746
Granulicella	5.84846e-06	4.65669e-05	0.000295471	0.000671214	0.00043956
unclassified_Bacteroidia	5.13186e-05	0.000226797	0.000290366	0.000839512	0.04339
Pediococcus	0.000328776	0.00147723	0.000289135	0.00105895	0.00739448
Edaphobaculum	5.6492e-05	0.000386149	0.000285977	0.000651051	0.000470159
Kocuria	0.000147382	0.000529928	0.000284907	0.000536973	0.000953848
Megamonas	0.00327974	0.00446204	0.000284526	0.000901631	4.01132e-09
Lachnospira	0.000684986	0.0013496	0.000282094	0.000863615	0.0387954
Fluviicola	4.80074e-05	0.000306815	0.000280059	0.000727201	0.000331679
unclassified_Cyanobacteriia	1.41702e-05	7.96856e-05	0.000275912	0.000853227	0.00020471
Leifsonia	7.64318e-05	0.00033894	0.000275338	0.000673468	0.00383664
Lachnotalea	3.91299e-06	2.60702e-05	0.000272056	0.00082893	0.00997668
Slackia	1.51242e-05	7.11399e-05	0.000269906	0.000907631	0.00725079
unclassified_Solirubrobacteraceae	3.28453e-05	0.000149575	0.000267543	0.000651156	0.0184517
Syntrophomonas	6.55794e-05	0.00032528	0.000266697	0.000762192	0.0228465
Pantalinema	3.07023e-07	2.79711e-06	0.000266568	0.000920348	4.4964e-05
Acidisphaera	3.51321e-06	2.45283e-05	0.00025701	0.000982293	0.0040805
CL500_29_marine_group	7.02155e-05	0.000366705	0.000253144	0.000658549	0.00814008
Acidisoma	0	0	0.000247865	0.000728627	0.000137044
W5053	5.7954e-05	0.000527986	0.000247177	0.000967628	0.0305255
Kurthia	0	0	0.000244592	0.00133918	0.0370085
Neisseria	0.00247284	0.00500172	0.000238348	0.000944126	1.67854e-07
Thiobacillus	0.00140474	0.00325071	0.000237958	0.000709086	0.0107907
unclassified_37_13	0	0	0.000235204	0.000697269	4.4964e-05
unclassified_Frankiales	1.50506e-05	0.00010728	0.000232019	0.00069907	0.00252282
Levilactobacillus	0.00376288	0.00563621	0.000230412	0.000936923	4.9202e-11
Frankia	0	0	0.000219186	0.000581788	4.4964e-05
Solobacterium	2.34803e-05	0.000129847	0.000216896	0.000911688	0.00887935
unclassified_env.OPS_17	9.4468e-06	5.96697e-05	0.000212029	0.000511672	0.00339662
Dyadobacter	9.03699e-05	0.000721941	0.000211837	0.000984404	0.023867
Sediminibacterium	0.000101359	0.000899364	0.00020875	0.000758373	0.000716359
Emticicia	5.54207e-07	5.04907e-06	0.000206408	0.000655707	0.0102862
Youhaiella	0	0	0.000197075	0.000628568	0.000716889
Gryllotalpicola	0	0	0.000194791	0.000679657	7.79831e-05
unclassified_Proteinivoracales	0	0	0.000190691	0.000636555	0.00201297
Methyloversatilis	0.047916	0.0570799	0.000186803	0.000576453	1.67624e-22
Micropepsis	0	0	0.000183313	0.00066293	0.00339662
Lacibacter	0	0	0.000182419	0.000658659	0.00339662
Planktothrix_NIVA_CYA_15	0	0	0.000181667	0.00116695	0.00932538
Candidimonas	0	0	0.000181069	0.0011263	0.01467
unclassified_Hydrogenoanaerobacterium	3.46929e-05	0.000224515	0.00018037	0.000413457	0.00106296
Flexivirga	0	0	0.000178902	0.00120304	0.0370085
Haoranjiania	8.21965e-07	7.48845e-06	0.000177812	0.000538127	0.00141085
Jatrophihabitans	8.50676e-05	0.000552395	0.000175649	0.000489222	0.0128572
Geobacillus	2.07431e-05	0.000159723	0.000175365	0.000750511	0.0480469
Legionella	1.6333e-05	7.57285e-05	0.000172675	0.000468911	0.0260697
Aminobacterium	1.90991e-07	1.74001e-06	0.000167172	0.000554909	0.00655817
BIyi10	3.09384e-07	2.81862e-06	0.000154151	0.000874233	0.0267226
Morganella	2.2695e-07	2.06761e-06	0.000147532	0.000723495	0.0267226
Castellaniella	1.45769e-06	9.43995e-06	0.000146821	0.000429043	0.01014
uncultured_compost_bacterium	0.000284071	0.00070907	0.000141467	0.000539287	0.00252282
Synechocystis_PCC_6803	0	0	0.000131402	0.000550622	0.00932538
Jeotgalibaca	0.000758566	0.00219079	0.000131359	0.000478363	4.4964e-05
Cephalothrix_SAG_75.79	0	0	0.00013073	0.000511336	0.023867
unclassified_Rhodospirillaceae	4.35558e-05	0.000370507	0.000120671	0.000683858	0.0324542
Salinimicrobium	4.1392e-05	0.000200825	0.000110291	0.000702174	0.0419012
Thermobifida	0.000483675	0.00146304	0.000110185	0.000661656	0.00113708
Abditibacterium	9.89831e-06	5.91526e-05	0.000109313	0.000445478	0.0284235
unclassified_Leptolyngbyaceae	1.95184e-05	0.000163132	0.000108396	0.000337325	0.00535497
Clostridium_sensu_stricto_16	0	0	0.00010742	0.000378798	0.01467
Gloeocapsa	0	0	0.000107067	0.000410448	0.00578928
Sinobaca	0	0	0.000105483	0.000375254	0.00201297
Candidatus_Omnitrophus	1.50145e-05	0.000131676	0.000104009	0.000364632	0.0305255
unclassified_Eubacteriaceae	0.000313487	0.00212904	0.000103778	0.000660641	0.000270928
unclassified_Syntrophomonadaceae	2.45557e-06	2.23713e-05	0.000103607	0.000392087	0.00704057
Oscillochloris	1.90621e-07	1.73664e-06	0.000101785	0.000488383	0.0427442
PMMR1	1.75158e-05	0.000148623	9.83928e-05	0.000375654	0.0305255
uncultured_Sporanaerobacter_sp.	0	0	9.75509e-05	0.000339548	0.00578928
Arachidicoccus	1.66141e-07	1.51361e-06	9.72023e-05	0.000326764	0.00644289
Tabrizicola	9.52826e-05	0.000613906	9.57547e-05	0.00025819	0.00994325
UCG_004	0.000130074	0.000711908	8.9858e-05	0.000261108	0.00348562
Catenibacterium	0.000550297	0.00167609	8.70161e-05	0.00050539	0.0235331
Geothrix	3.33587e-06	3.03912e-05	8.53996e-05	0.000345686	0.0184477
Paucilactobacillus	1.39687e-06	1.27261e-05	8.3994e-05	0.000315778	0.0106728
Longispora	0.000134277	0.000488461	8.36919e-05	0.000703177	0.0137362
Tianweitania	0	0	8.30046e-05	0.000417141	0.0370085
Pelobium	0	0	7.74388e-05	0.000353245	0.00932538
Oxobacter	5.95773e-06	5.42775e-05	7.46193e-05	0.000312173	0.0298513
Fervidobacterium	0.000277779	0.000827357	7.31234e-05	0.000337194	0.0118728
Atopostipes	0.000527238	0.00336866	7.22183e-05	0.000373716	0.0383918
Pandoraea	0	0	7.21457e-05	0.000320908	0.023867
unclassified_Coriobacteriales	3.47804e-06	2.22721e-05	7.1932e-05	0.000270171	0.030249
Xanthobacter	0	0	6.93159e-05	0.000318847	0.0370085
Phocea	1.52497e-06	1.38931e-05	6.87416e-05	0.000365811	0.0283089
Limnothrix	6.81177e-06	6.20582e-05	6.62983e-05	0.000282803	0.0192271
Citrifermentans	1.51091e-05	0.000135766	6.38863e-05	0.000190792	0.00773638
Fusibacter	0.000106991	0.000925801	6.33951e-05	0.000376192	0.0187117
Longivirga	2.60236e-06	1.69917e-05	6.27363e-05	0.000265137	0.0420182
unclassified_Fodinicurvataceae	0.000203069	0.000770741	6.26707e-05	0.000249402	0.000109456
Methylocella	3.21635e-05	0.000293024	6.13738e-05	0.000252182	0.0497193
Janthinobacterium	3.90431e-06	3.55699e-05	6.00992e-05	0.000353663	0.0472762
Mariniradius	0	0	5.50755e-05	0.000190052	0.00339662
unclassified_Gallionellaceae	0	0	5.04485e-05	0.00020697	0.01467
unclassified_SJA_15	8.49891e-07	7.74287e-06	4.80599e-05	0.000184071	0.0175259
uncultured_Clostridium_sp.	5.03276e-05	0.000458507	4.45263e-05	0.000184027	0.0311553
Demequina	0.000499658	0.00174456	4.21268e-05	0.000353043	0.0118728
unclassified_Parachlamydiaceae	1.86249e-07	1.69681e-06	3.75683e-05	0.000152556	0.0267226
WCHB1_32	1.0807e-05	9.84569e-05	3.57211e-05	0.000173699	0.0480189
Myroides	3.21269e-05	0.00029269	3.54961e-05	0.000138474	0.0311553
Georgenia	0.000238007	0.000806123	3.51494e-05	0.000234279	0.00185221
unclassified_Candidatus_Campbellbacteria	1.56105e-06	1.42219e-05	3.43668e-05	0.000136744	0.0444424
Parapusillimonas	0.000124194	0.000347525	3.3451e-05	0.000302912	1.03724e-05
uncultured_Magnetospirillum_sp.	0	0	3.30448e-05	0.000149119	0.0370085
oc32	0	0	3.21235e-05	0.000171519	0.0370085
Arcanobacterium	0	0	3.10697e-05	0.000255633	0.023867
Azotobacter	3.11625e-06	2.83904e-05	2.70904e-05	0.000108727	0.0480189
Senegalimassilia	6.54078e-05	0.000206219	2.58414e-05	0.000215281	0.0305255
unclassified_Methylococcaceae	9.76687e-05	0.000417828	2.27425e-05	0.000200362	5.75034e-05
Chelativorans	0.000166314	0.000645517	2.18574e-05	0.000114188	0.00939584
unclassified_Methylacidiphilaceae	4.86038e-06	4.42802e-05	2.09759e-05	7.99904e-05	0.0308192
Ruminofilibacter	0.00071512	0.00139791	1.99454e-05	0.000130233	7.38632e-05
Diaphorobacter	0.000678279	0.00156484	1.91879e-05	0.000120853	2.42319e-09
Parvimonas	5.50281e-05	0.000367251	1.85084e-05	0.000161597	0.0319975
Prosthecobacter	1.33553e-06	1.21673e-05	1.68906e-05	6.27309e-05	0.0192271
Idiomarina	4.78984e-05	0.000276967	1.47623e-05	0.000108476	0.0372021
Ruegeria	0.000400729	0.00141681	1.44453e-05	7.85417e-05	0.0381218
HN_HF0106	0.000162609	0.000635774	1.31022e-05	8.35727e-05	0.0304596
Desemzia	0.00016544	0.000417146	1.2531e-05	9.20372e-05	0.00705151
Methanosarcina	0	0	1.17893e-05	6.02141e-05	0.01467
Formosa	0.000453506	0.00160274	7.6276e-06	5.5548e-05	0.0463421
Thermobacillus	0.000106912	0.000401964	5.52815e-06	3.60674e-05	0.0118728
Tamlana	0.000311837	0.00126278	5.30042e-06	4.79973e-05	0.0307178
Lachnospiraceae_AC2044_group	0.0002229	0.00128063	3.17418e-06	2.87434e-05	0.0487732
uncultured_Cloacimonetes_bacterium	1.11306e-05	7.20728e-05	2.09301e-06	1.7462e-05	0.0141697
Rosenbergiella	0.000210704	0.000763349	1.37869e-06	1.24846e-05	6.85332e-10
Planktosalinus	0.000196627	0.000931199	7.73925e-07	7.00819e-06	0.0074612
Pseudoruegeria	0.00154429	0.00369229	0	0	0.000169944
Sagittula	0.000380633	0.00173856	0	0	0.0395726
Brachymonas	0.000305889	0.00238948	0	0	0.00237017
Pelagibacterium	0.000118397	0.000440981	0	0	5.68858e-05
Natribacillus	0.000103562	0.000382556	0	0	0.00141312
Lawsonia	3.10397e-05	0.000217191	0	0	0.0164466
Neomegalonema	3.04208e-05	0.000117546	0	0	0.0260697
Ammoniibacillus	2.02462e-05	7.60558e-05	0	0	0.0260697
Tetragenococcus	3.36658e-06	1.01362e-05	0	0	0.0102862
Note: NDT, neoplastic development group; NNT, non-neoplastic nodule group; SD, standard deviation.

## Sheet: 1h
Supplementary Data 1h: Intratumoral microbial differences between NDT and NNT groups at the Species level (P <0.05)
	NDT		NNT
Species	Mean	SD	Mean	SD	P value
Methyloversatilis_discipulorum	0.051358	0.0590716	0.000165016	0.000561051	1.09493e-24
Paenibacillus_pasadenensis	0.0278344	0.0284277	1.51714e-05	0.000130477	4.28219e-23
unclassified_Bacteria	0.0270611	0.021781	0.0132379	0.0235888	1.46539e-06
Escherichia_coli	0.0216739	0.052755	0.00864461	0.0124476	0.00444217
Weissella_paramesenteroides	0.0198584	0.0218378	0.000813327	0.00462385	1.74596e-15
Bosea_vestrisii	0.0182951	0.037108	9.65168e-05	0.000389924	2.41525e-19
Sphingomonas_echinoides	0.0142219	0.0524426	0.000953817	0.00134127	0.00221044
Sphingobium_xenophagum	0.0100362	0.0235883	2.50371e-06	2.26721e-05	1.48253e-06
Leuconostoc_citreum	0.00650191	0.0123369	0.0003599	0.0013354	2.31857e-14
Acinetobacter_lwoffii	0.00564692	0.00601107	0.0105182	0.00877596	0.000812433
Weissella_cibaria	0.00549005	0.00748283	0.000884159	0.00293226	5.06295e-09
Lactobacillus_plantarum	0.00497467	0.00731333	0.000728429	0.00246232	4.16727e-08
unclassified_Bacteroides	0.00479496	0.00736707	0.000611593	0.00164519	1.30905e-05
Methylobacterium_sp._PC30.44	0.00450518	0.0167996	7.80765e-06	5.03666e-05	2.76289e-16
Phocaeicola_plebeius	0.00414188	0.00657799	0.000442624	0.00100092	0.0199281
Rickettsiella_sp._5_186_2	0.00393795	0.030638	0.0114518	0.0734604	0.0179496
Acinetobacter_johnsonii	0.0038499	0.00415899	0.00786903	0.0061557	3.56368e-05
Phascolarctobacterium_faecium	0.00382083	0.00821293	0.000408702	0.0012403	8.4107e-08
Levilactobacillus_brevis	0.0037835	0.00555242	0.000265092	0.000979931	4.29635e-11
Megamonas_funiformis	0.00327066	0.00446594	0.000249882	0.000706	4.95418e-09
Photobacterium_damselae	0.0032356	0.00448443	0.000483268	0.00178593	3.65285e-06
Sphingomonas_sp._L12	0.00288365	0.00683517	1.20872e-05	0.000109454	2.43021e-11
Klebsiella_pneumoniae	0.00287271	0.00557476	0.000699857	0.00173633	7.27699e-06
Oscillibacter_sp._ER4	0.00274008	0.0101612	0.000186915	0.000576849	0.0231183
Dietzia_natronolimnaea	0.00244966	0.0116291	0.052264	0.0364934	3.55862e-23
unclassified_Alloprevotella	0.00230032	0.0054662	0.000338828	0.000992502	0.000163048
Ruminococcus_bromii	0.00219721	0.00344382	0.000808325	0.00179886	0.00239261
Blautia_wexlerae	0.00200271	0.00354264	0.000531779	0.000985354	0.021031
Akkermansia_muciniphila	0.00190589	0.00463168	0.000568703	0.00207875	0.00269771
unclassified_Desulfovibrionaceae	0.00181475	0.00342486	0.000516671	0.00137503	0.000191472
Pseudoruegeria_limi	0.00180383	0.00396968	0.000269739	0.00244259	0.00108498
Bacteroides_fragilis	0.00174982	0.00264197	0.000325215	0.00128839	0.000234741
Enterobacter_cloacae	0.00158647	0.00591749	0.000199518	0.00148741	0.0273333
Neisseria_subflava	0.00154602	0.00261915	7.32353e-05	0.000663174	1.19261e-11
Faecalibaculum_rodentium	0.00147055	0.00688697	0.00453541	0.019064	0.0033497
Pantoea_agglomerans	0.00143613	0.00390606	0.000239288	0.000931097	0.00466036
Anaerostipes_hadrus	0.00142681	0.00340116	0.000524523	0.0012348	0.0208553
Porphyrobacter_sp.	0.00139148	0.00533101	0.00446448	0.00509423	2.75308e-08
Enterobacter_sp._Z_16	0.00131314	0.00287516	0.00010533	0.000560244	6.10105e-07
Thiobacillus_thioparus	0.00125137	0.00291107	0.000214933	0.000684312	0.00367451
Lactiplantibacillus_plantarum	0.00122866	0.00245886	0.000143023	0.000546522	0.0193056
Bacteriovorax_sp._EPC3	0.00121242	0.00167231	0.00281792	0.00309273	6.4521e-05
Streptococcus_mitis	0.00120683	0.00287003	0.00118788	0.00368043	0.0344767
Herbaspirillum_huttiense	0.0011787	0.00374053	0.00494473	0.00575876	6.40132e-15
unclassified_Archaea	0.00117776	0.00269567	0.000325261	0.000792315	0.000430358
Alistipes_megaguti	0.00104647	0.00331002	1.90898e-05	0.000156901	0.00232282
Leuconostoc_pseudomesenteroides	0.000998028	0.00373812	9.94302e-05	0.000433014	1.51063e-05
Nesterenkonia_aethiopica	0.000990387	0.00652281	0.00630631	0.00559061	1.33456e-19
Haemaphysalis_longicornis_symbiont_A	0.000951868	0.00832223	0.015312	0.0512051	9.36061e-15
Lachnoclostridium_edouardi	0.000937533	0.00218634	0.00212827	0.00429207	0.0174255
Acidovorax_sp._MOLA_540	0.000917317	0.00327442	0.000893439	0.00129046	0.017135
Pseudomonas_sp._CM1RTS4	0.000887719	0.00231464	3.98765e-06	3.61097e-05	1.18359e-07
Bradyrhizobium_elkanii	0.000862389	0.00192647	0.000127009	0.000506637	1.47764e-07
uncultured_Chloroflexi_bacterium	0.000816081	0.00291712	0.00128521	0.00192562	0.00321287
uncultured_bacterium_34R1	0.000814367	0.0015554	0.000642728	0.00427813	2.69626e-06
Nesterenkonia_lacusekhoensis	0.000797637	0.00567257	0.00114393	0.00146037	1.81442e-08
Halomonas_hamiltonii	0.000788805	0.00536294	0.0175366	0.0131641	1.17138e-24
unclassified_Allobaculum	0.000775914	0.00265825	0.000433735	0.00236451	0.000499797
Acinetobacter_ursingii	0.000767142	0.00122859	0.00126699	0.0015004	0.022245
Ruminofilibacter_xylanolyticum	0.000766548	0.00141552	2.01495e-05	0.000130213	8.50051e-05
Jeotgalibaca_dankookensis	0.000757483	0.0020895	6.60708e-05	0.000246966	4.28322e-06
Stenotrophomonas_maltophilia	0.000749895	0.00135523	0.00181606	0.00219226	1.94348e-06
Brevundimonas_vesicularis	0.000733548	0.00159062	0.0013661	0.00279763	0.035244
uncultured_compost_bacterium	0.00069077	0.00131158	0.000228169	0.000573142	0.00451402
Halomonas_venusta	0.000690364	0.00394395	0.01224	0.00952256	1.01352e-20
uncultured_actinobacterium	0.000681107	0.00338041	0.000810667	0.00165773	0.0111983
Sphingobium_limneticum	0.00066794	0.00115146	0.0017733	0.00234987	4.79593e-05
Erysipelotrichaceae_bacterium	0.000662772	0.00174074	4.18725e-05	0.000222755	8.36951e-07
Nesterenkonia_sp._10004	0.000650002	0.00383795	0.0228128	0.0168877	4.28111e-26
Nitriliruptor_sp.	0.000619753	0.00408107	0.00667085	0.00529827	1.27723e-24
Diaphorobacter_sp._A.c6	0.000599491	0.00153403	1.04305e-05	9.44521e-05	1.47691e-07
unclassified_Erysipelatoclostridium	0.000597218	0.00381817	0.000276916	0.00126349	0.0319563
Pseudomonas_putida	0.000597081	0.00116277	0.00147849	0.00172822	1.53155e-05
[Bacillus]_thermocloacae	0.000593959	0.00175923	1.9942e-05	0.000134409	0.000311137
Neisseria_flavescens	0.000572207	0.00201761	5.62922e-05	0.000336338	0.00115444
Nocardioides_sp.	0.00056914	0.00146679	0.000686874	0.0013827	0.0413971
Corynebacterium_vitaeruminis	0.000562491	0.00365139	0.000522507	0.00135142	0.0134977
Catenibacterium_mitsuokai	0.000551137	0.00167521	8.34586e-05	0.000504901	0.0123956
[Clostridium]_hylemonae	0.000538976	0.00201425	0.00163858	0.00558987	0.0412889
Thermobifida_fusca	0.000482206	0.00146297	0.000101333	0.000659052	0.000323393
unclassified_Cyanobacteriales	0.000442103	0.00159325	0.00207483	0.00410311	1.80708e-05
Novosphingobium_aromaticivorans	0.000439539	0.00153469	0.00190727	0.00236625	4.50428e-08
Bacillus_thuringiensis	0.000433116	0.00251542	0.00303816	0.00483327	1.692e-10
Sutterella_wadsworthensis	0.000424339	0.00171821	0.00136699	0.00474392	0.00100468
Trichuris_trichiura__human_whipworm	0.000381916	0.00113788	0.0015305	0.00525357	0.0397046
Halomonas_stevensii	0.00037077	0.00266515	0.00817876	0.00629481	2.5329e-21
[Clostridium]_clostridioforme	0.000360142	0.000936863	0.00124098	0.00420392	0.022503
unclassified_Saccharimonadales	0.000360109	0.00188827	0.000646738	0.00135868	0.000613079
Prevotella_bacterium_mpn_isolate_group_3	0.000351214	0.000974033	5.78864e-05	0.000291903	0.000620556
Lactobacillus_taiwanensis	0.000327064	0.00152295	0.00138058	0.00285387	0.0121323
unclassified_Eubacteriaceae	0.000318888	0.00212863	0.000103778	0.000660641	0.000226432
Pediococcus_acidilactici	0.000318586	0.00142797	0.000133733	0.0006034	0.000507592
Comamonas_testosteroni	0.000313718	0.00210397	0.000788106	0.00184182	0.000398974
Brachymonas_denitrificans	0.000305885	0.00238945	0	0	0.0051626
Nubsella_zeaxanthinifaciens	0.00030281	0.00275873	8.71706e-05	0.00046116	0.0446949
Pelomonas_puraquae	0.000300024	0.000990372	0.000522839	0.00110665	0.010445
Fervidobacterium_nodosum	0.000279709	0.000827084	7.31224e-05	0.000337191	0.0244788
Parabacteroides_merdae	0.000279285	0.000886048	0.000775728	0.00201179	0.017135
unclassified_Longispora	0.000274044	0.00130716	8.36916e-05	0.000703177	0.0120657
Lactobacillus_salivarius	0.000272491	0.0012884	0.0011184	0.00428827	0.0486693
Anaerotignum_propionicum	0.000264126	0.0013872	0	0	0.0136217
Psychrobacter_faecalis	0.00024666	0.000630126	3.41096e-05	0.000273823	0.00328059
Acidovorax_sp.	0.000235604	0.000948978	0.000524141	0.000917852	0.00281801
Coprococcus_catus	0.000234824	0.000666173	5.0801e-05	0.000206285	0.0217186
Psychrobacter_phenylpyruvicus	0.000229456	0.00116031	1.86118e-06	1.22854e-05	0.0022052
Acidovorax_wautersii	0.000227709	0.00189405	0.000456553	0.00110005	6.69413e-08
Arthrobacter_russicus	0.00022248	0.000591248	0.000581047	0.000939155	0.00599472
Enterobacter_soli	0.000218863	0.000869457	0	0	2.26881e-07
Bacillus_sp.__in__Bacteria	0.000217793	0.00102837	0.0134274	0.00984092	5.44487e-26
Rosenbergiella_nectarea	0.000214666	0.000762667	3.77383e-06	3.41735e-05	6.07608e-10
unclassified_Comamonadaceae	0.000201081	0.000905451	0.000359237	0.000885727	0.00304126
unclassified_Planktosalinus	0.000196456	0.000931231	7.73913e-07	7.00808e-06	0.0256461
unclassified_Firmicutes	0.000192633	0.000653835	0.000609541	0.00125702	0.0212199
Phocaeicola_massiliensis	0.000179137	0.000645842	1.07645e-05	9.37731e-05	0.0175538
Pseudomonas_flexibilis	0.000174403	0.000632276	2.46877e-06	2.23557e-05	0.00362049
Halomonas_pantelleriensis	0.000171851	0.00127255	0.00584847	0.00529194	3.92258e-24
Hyphomicrobium_facile	0.000169519	0.000894903	0.00027799	0.000916407	0.0225219
Desemzia_incerta	0.000165439	0.000417141	1.01577e-05	7.09758e-05	0.0144424
Odoribacter_splanchnicus	0.000163031	0.000560668	0.000694515	0.00147937	0.0294478
uncultured_Clostridia_bacterium	0.000161766	0.000626177	0.00169548	0.00550917	0.000104587
Chelativorans_intermedius	0.000159873	0.000646002	0	0	0.00328059
[Clostridium]_colinum	0.000159107	0.00042143	5.91894e-05	0.000235738	0.0235056
Halomonas_sp._08EPH106	0.000158252	0.000910935	0.00370686	0.00338705	7.50911e-22
Blautia_coccoides	0.000150637	0.000836276	0.000522678	0.00121508	0.00628313
Acinetobacter_schindleri	0.00014891	0.00135357	0.00151448	0.00376892	7.24246e-07
Asaccharospora_irregularis	0.000145975	0.0013299	0.000131544	0.0004784	0.0280072
Ruminococcus_callidus	0.000144659	0.000556355	9.93498e-06	6.54467e-05	0.00444217
Massilimicrobiota_timonensis	0.000144107	0.000784343	0.00046708	0.00126603	0.00511997
Nesterenkonia_sp._DW602	0.000139169	0.000871769	0.000892381	0.00132398	4.28322e-06
Eubacteriaceae_bacterium_CHKCI004	0.000128948	0.000728494	0.000513916	0.00239696	0.0200227
Georgenia_soli	0.00012746	0.000406417	5.40949e-05	0.000345378	0.00599242
Porphyromonas_endodontalis	0.000124362	0.000521756	1.59183e-05	0.00011106	0.0121323
Porphyromonas_pasteri	0.000123748	0.000322255	0.000457474	0.0031272	0.00362049
Enterococcus_cecorum	0.000122906	0.000676037	0.00057541	0.00258149	0.030341
unclassified_Caproiciproducens	0.000122267	0.000645906	0.00143504	0.00809373	0.0010263
Alcaligenaceae_bacterium	0.000121314	0.000349107	1.90677e-07	1.72665e-06	7.42924e-05
unclassified_Micropepsaceae	0.000119907	0.000496657	0.000521628	0.000950236	0.0136217
unclassified_UCG_004	0.000114944	0.00070427	8.75893e-05	0.000261846	0.00368535
Luteimonas_marina	0.000112757	0.0004963	1.49789e-05	0.000132801	0.00742141
Comamonas_aquatica	0.000106405	0.000761936	0.00178519	0.00424098	7.62992e-05
Avrilella_dinanensis	0.000103687	0.00085538	0	0	0.00116789
Providencia_rettgeri	0.000102649	0.000927042	0.000263318	0.000633877	2.30939e-05
Pelagibacterium_luteolum	0.000100609	0.000419916	0	0	0.0051626
Azospirillum_lipoferum	9.84695e-05	0.000871108	0.000350372	0.00102777	0.00360478
Negativibacillus_massiliensis	9.41857e-05	0.000692429	0.000750236	0.00249543	0.00234757
Nesterenkonia_sedimenti	8.93711e-05	0.000599724	0.000332429	0.000631257	5.66396e-07
Demequina_lutea	8.84886e-05	0.000335811	0	0	0.00856846
Massilia_varians	8.82697e-05	0.000766447	8.87818e-05	0.000233964	0.00165502
Aeromicrobium_halocynthiae	8.78609e-05	0.000476071	0.0477877	0.0343134	8.17532e-28
Nocardioides_iriomotensis	8.63476e-05	0.00056786	0.000199515	0.000454869	0.03907
Flavobacterium_lindanitolerans	8.39719e-05	0.000633352	0.00145477	0.00312856	6.69413e-08
Eubacterium_sp._Marseille_P3202	8.37824e-05	0.000438601	0.000432229	0.00128282	0.00444217
uncultured_Ruminococcaceae_bacterium	7.9821e-05	0.000554948	0.00161241	0.00895766	0.00697308
Dyadobacter_fermentans	7.91681e-05	0.00071918	7.08333e-05	0.000268422	0.0421216
Thermomonosporaceae_bacterium_YE4_D4_16_CH2	7.65338e-05	0.000635149	0.000241656	0.00066404	0.0229875
Fusobacterium_varium	7.64014e-05	0.000499214	0.00224367	0.00653232	6.4521e-05
unclassified_Persicitalea	7.45876e-05	0.000288188	1.25761e-06	1.13881e-05	0.0105727
Halomonas_alkaliantarctica	7.4082e-05	0.00037358	0.000453938	0.000755389	2.56822e-06
Sellimonas_intestinalis	7.34667e-05	0.00032515	0.000745719	0.00289955	0.0165553
Corynebacteriaceae__Coryneform_bacteria	7.12359e-05	0.000382176	0.000367952	0.000754516	1.46539e-06
unclassified_Prevotella_7	7.11425e-05	0.000487364	0.000150729	0.000535942	0.0347327
Senegalimassilia_anaerobia	6.54069e-05	0.000206217	2.47502e-05	0.000215181	0.0318956
Acinetobacter_haemolyticus	6.31691e-05	0.000492911	0.000426638	0.00100871	0.00535889
unclassified_Hungateiclostridiaceae	5.97782e-05	0.000389695	0.000262521	0.00101421	0.0350775
Pseudomonas_aeruginosa	5.70522e-05	0.000326955	0.00290106	0.0138225	0.0497429
[Clostridium]_spiroforme	5.66375e-05	0.000366051	0.000673755	0.00203934	0.00291325
Clostridium_paraputrificum	5.49443e-05	0.000200841	0.000315119	0.000891503	0.00213553
Megasphaera_elsdenii	5.44273e-05	0.000233956	0	0	0.0136217
Sphaerotilus_natans	5.43959e-05	0.000300811	0	0	0.0355551
[Ruminococcus]_gauvreauii_group_bacterium_ic1296	5.40179e-05	0.000352091	0.000152265	0.000468285	0.0203248
Shinella_zoogloeoides	5.27124e-05	0.000363041	0.000484007	0.00116231	0.00115444
Devosia_sp.	5.18191e-05	0.000300239	0.000255255	0.000570112	7.43639e-05
Aquisalimonas_asiatica	5.10852e-05	0.000328027	0.00117302	0.0016292	5.04132e-19
Agrobacterium_tumefaciens	5.0226e-05	0.000330067	0.000235798	0.000608635	0.0229875
Nesterenkonia_sp._YIM_90720	4.81058e-05	0.000335639	0.000409618	0.00184072	0.030097
Brevundimonas_diminuta	4.65781e-05	0.000407136	0.000384296	0.00132323	0.0113681
Dietzia_sp._ZJY_430	4.65407e-05	0.000386397	0.000106948	0.000442627	0.0253797
unclassified_IMCC26256	4.49051e-05	0.000169229	0.000599078	0.0013559	0.00444217
unclassified_Edaphobaculum	4.48992e-05	0.000346016	0.000242526	0.00058432	0.00134789
Pseudomonas_knackmussii	4.38608e-05	0.000399591	0.00107487	0.00285122	1.18359e-07
unclassified_Rhodospirillaceae	4.05964e-05	0.000369851	0.000116961	0.000683671	0.0437798
Kocuria_rhizophila	3.74724e-05	0.00023953	0.000157189	0.000456833	0.00643124
Delftia_tsuruhatensis	3.67117e-05	0.000305091	9.35845e-05	0.000422234	0.0134291
Nesterenkonia_alkaliphila	3.64188e-05	0.000205877	0.000330306	0.000756632	0.000628097
Enterococcus_thailandicus	3.60168e-05	0.000265833	8.09841e-05	0.000225658	0.0486836
Halomonas_sp._5A22	3.58851e-05	0.000250394	0.00108028	0.00124514	6.61428e-16
uncultured_Cloacimonetes_bacterium	3.52161e-05	0.000229786	2.09309e-06	1.74627e-05	0.01938
unclassified_Hydrogenoanaerobacterium	3.46926e-05	0.000224513	0.000187924	0.000414932	0.00145593
unclassified_Fluviicola	3.33298e-05	0.000293407	0.000224817	0.000755989	0.0165553
Ruminococcaceae_bacterium_CPB6	3.1045e-05	0.000198779	0.000943537	0.0031351	0.00366377
unclassified_BIrii41	3.0944e-05	0.000204726	0.000212014	0.000606237	0.0437798
Deinococcus_sp._KC_159	3.06299e-05	0.000164101	0.000307517	0.000787363	0.00223014
Chryseobacterium_sp._N035a	3.03309e-05	0.000276328	0.000276296	0.000807337	0.0104896
unclassified_Clostridium_sensu_stricto_1	2.96358e-05	0.000200257	0.000135557	0.000568029	0.0280072
Asprobacter_aquaticus	2.91797e-05	0.000227815	0.000118452	0.000370948	0.0437397
Bosea_sp._1011	2.90951e-05	0.000265069	0.000304008	0.000806087	0.000260305
Bdellovibrio_bacteriovorus	2.78246e-05	0.000236892	0.000590672	0.00132446	6.4521e-05
Blastococcus_aggregatus	2.73198e-05	0.000168646	0.000236163	0.000512952	0.00200468
Limosilactobacillus_mucosae	2.50564e-05	0.000118112	0.000242992	0.000786872	0.0121323
unclassified_Taibaiella	2.46839e-05	0.000161472	0.000196372	0.000567622	0.00137952
Hevea_brasiliensis_phytoplasma	2.44915e-05	0.000189765	0.000161538	0.000416929	0.00444217
Bacillus_sp._PML14	2.41362e-05	7.89513e-05	0	0	0.0355551
Sphingomonas_dokdonensis	2.39293e-05	0.000116908	0.000497798	0.00101339	0.000235117
unclassified_Actinospica	2.38166e-05	0.00021698	0.000185511	0.000787407	0.00144418
Faecalitalea_cylindroides	2.2843e-05	0.000196447	0.00040845	0.00151971	0.0394901
Chujaibacter_soli	2.28424e-05	0.000126813	0.000454721	0.00148018	0.002496
unclassified_Halomonas	2.19425e-05	0.000121251	7.85187e-06	2.21213e-05	0.0254916
Rhodanobacter_lindaniclasticus	2.1134e-05	0.000138161	0.000330087	0.000834442	8.96728e-05
Dyella_ginsengisoli	2.11048e-05	0.000135166	0.000884397	0.00258126	2.67997e-09
Ammoniibacillus_agariperforans	2.08715e-05	7.60996e-05	0	0	0.0355551
Blautia_luti	2.06847e-05	0.000151451	0.000162269	0.000651128	0.0262646
unclassified_Leptolyngbyaceae	1.85318e-05	0.000162995	0.000108395	0.000337323	0.0051626
Alkalihalobacillus_halodurans	1.69697e-05	0.000126333	0.000154095	0.000514344	0.0174255
Beijerinckia_fluminensis	1.6839e-05	0.000137242	0.000410143	0.00109485	0.000210093
Bordetella_petrii	1.64504e-05	7.88298e-05	0.000530726	0.00115876	2.61874e-06
unclassified_Frankiales	1.50504e-05	0.000107279	0.000260298	0.000715297	0.00203349
Thermomonas_haemolytica	1.46299e-05	9.44504e-05	0.000342209	0.00119221	0.000235117
unclassified_Cyanobacteriia	1.41695e-05	7.96803e-05	0.000278528	0.00085436	0.000465623
Leucobacter_chromiireducens	1.38556e-05	0.00012623	0.000276789	0.000844938	0.00570208
Blautia_schinkii	1.21702e-05	8.02854e-05	0.00034794	0.00142737	0.0273333
Dietzia_sp._UCD_THP	1.19026e-05	0.000108437	8.80328e-06	2.44711e-05	0.00662249
Nesterenkonia_sp._MCCC_1A10687	1.1595e-05	8.22556e-05	0.00086341	0.00122076	3.39928e-12
Phormidium_sp._ACSSI_165	1.1447e-05	8.47452e-05	0.000363315	0.00190354	0.0098471
Proteiniphilum_sp._S2	1.13804e-05	7.8372e-05	0.000223649	0.000746526	0.000859819
Nocardiopsis_valliformis	1.13763e-05	7.3721e-05	0.00111413	0.0013293	2.05797e-19
Staphylococcus_cohnii	1.09246e-05	8.94096e-05	0.000208942	0.000555874	0.00444217
Bacillus_velezensis	1.06236e-05	7.35776e-05	0.000660762	0.00205191	7.55732e-05
Sphingobacterium_mizutaii	1.06027e-05	9.65956e-05	0.000318875	0.00109668	0.00214569
unclassified_env.OPS_17	1.01909e-05	5.99349e-05	0.000219478	0.000513647	0.0136217
Acinetobacter_tjernbergiae	1.01189e-05	6.78201e-05	5.67951e-05	0.000170509	0.0449909
Lysinibacillus_fusiformis	9.84132e-06	8.96587e-05	0.000140867	0.000452042	0.0100749
unclassified_Solobacterium	9.83707e-06	8.962e-05	0.000199999	0.000911172	0.0163389
Pseudolabrys_sp._W2.09_308	9.45434e-06	7.01055e-05	0.000252627	0.000738581	0.00171213
Cellvibrio_sp._FHS2	9.08972e-06	4.31433e-05	0	0	0.00856846
Petrimonas_sulfuriphila	8.9422e-06	6.89763e-05	0.000718984	0.00203953	0.000349016
Pseudomonas_chlororaphis	8.27451e-06	7.53844e-05	0.0017489	0.00521979	1.74119e-08
Dietzia_cercidiphylli	7.69403e-06	7.00959e-05	0.000627784	0.00120998	4.61407e-09
Butyricimonas_faecihominis	7.20644e-06	6.15366e-05	0.000210302	0.000912301	0.00570208
Nesterenkonia_sp._MCCC_1A10549	7.05269e-06	6.42531e-05	0.00485936	0.00411421	1.90668e-23
Acidothermus_bacterium_Ellin5129	6.85117e-06	6.24171e-05	0.000171822	0.000546178	0.00570208
Limnothrix_planktonica	6.81172e-06	6.20577e-05	6.62976e-05	0.0002828	0.0421216
Brevundimonas_terrae	6.57616e-06	5.99117e-05	9.37943e-05	0.000334013	0.0254916
Flavobacterium_sp.	6.53715e-06	4.95695e-05	0.000235321	0.000674131	0.00835034
unclassified_Oxobacter	5.95766e-06	5.42769e-05	7.67994e-05	0.000263948	0.0407591
Edaphobacter_dinghuensis	5.84833e-06	4.65657e-05	0.000200945	0.000600128	0.0367634
Arenimonas_oryziterrae	5.63774e-06	4.41369e-05	0.000528509	0.00218513	0.000636484
Rhizobium_sp.	5.09826e-06	3.62833e-05	0.00026421	0.000704063	0.00095256
Rhodopila_bacterium_Ellin5134	4.84119e-06	4.41053e-05	0.000299558	0.000809889	0.00198902
Dietzia_sp._JS16_p6b	4.47637e-06	2.95545e-05	6.90292e-05	0.000346433	0.0371816
gamma_proteobacterium_TEGAF005	4.29506e-06	3.91298e-05	0.00037267	0.00133881	0.00337164
Nitriliruptor_alkaliphilus	4.1475e-06	3.05854e-05	0.0109935	0.00936022	8.17532e-28
Lachnotalea_glycerini	3.91293e-06	2.60698e-05	0.000272053	0.000828923	0.0215917
Curvibacter_gracilis	3.88822e-06	3.54234e-05	0.000530409	0.000769607	1.19388e-14
Prauserella_salsuginis	3.7173e-06	3.38662e-05	6.70204e-05	0.000306415	0.0413971
Megasphaera_cf._elsdenii	3.64945e-06	2.14329e-05	0.000286595	0.000394367	1.66599e-11
Tetragenococcus_halophilus	3.56154e-06	1.02257e-05	0	0	0.0136217
Nesterenkonia_sp._MCCC_1A10676	3.48673e-06	2.72918e-05	0.000134192	0.000470424	0.0156581
Prauserella_sediminis	2.7893e-06	1.90157e-05	0.0137416	0.00999646	8.17532e-28
Acidipila_rosea	2.58785e-06	2.35764e-05	0.00011797	0.000501161	0.0393243
Phytoactinopolyspora_sp.	2.56122e-06	2.09574e-05	0.0049563	0.00460317	3.24003e-26
Dietzia_sp._ZJY_402	2.4939e-06	1.67545e-05	7.30579e-05	0.000329182	0.0449909
Steroidobacter_sp._JC2953	2.387e-06	2.17466e-05	0.000173017	0.000574907	0.0229875
Pseudochrobactrum_asaccharolyticum	2.28736e-06	2.08388e-05	0.00069042	0.00151334	1.37033e-07
Slackia_piriformis	2.03331e-06	1.85243e-05	0.00027282	0.000905645	0.00020068
Bacteriovorax_stolpii	1.78808e-06	1.47719e-05	0.00043005	0.00136661	9.04456e-05
Blautia_hydrogenotrophica	1.6168e-06	1.47298e-05	0.000273672	0.00123073	0.0223502
Mordavella_sp._Marseille_P3756	1.13068e-06	1.0301e-05	0.000155715	0.000570409	0.036928
Candidatus_Cloacimonas_acidaminovorans_str._Evry	9.53067e-07	8.68285e-06	0.000341958	0.00110359	0.00190236
unclassified_SJA_15	8.49871e-07	7.74269e-06	4.89582e-05	0.000184014	0.0229875
Prauserella_flava	5.7184e-07	5.20971e-06	0.000104489	0.000424962	0.0399178
Sphingobacterium_nematocida	4.69148e-07	4.27414e-06	0.000280567	0.000832098	0.00841304
Occallatibacter_riparius	3.25321e-07	2.96382e-06	0.000260005	0.000882035	0.00299827
Campylobacter_blaseri	3.23401e-07	2.94632e-06	2.57225e-06	7.66497e-06	0.0270515
Pantanalinema_rosaneae_CENA521	3.07015e-07	2.79704e-06	0.000266564	0.000920334	9.69179e-05
unclassified_Chloronema	2.98535e-07	2.71979e-06	0.000415544	0.00251827	0.0223502
Rhodanobacter_sp.	2.7386e-07	2.49498e-06	0.000313	0.00102574	0.000183971
Ruminococcaceae_bacterium_HAWD2	2.60848e-07	2.37644e-06	0.000164548	0.000839699	0.000183971
Morganella_morganii	2.26948e-07	2.06759e-06	0.000150048	0.000723339	0.0362681
Phenylobacterium_aquaticum	2.07753e-07	1.89272e-06	6.88728e-05	0.000215272	0.0362681
Aminobacterium_colombiense	1.90985e-07	1.73996e-06	0.000167168	0.000554889	0.0136217
Ralstonia_solanacearum	1.87659e-07	1.70966e-06	0.00134101	0.00294473	5.95895e-08
Gemmatimonadetes_bacterium_SCN_70_22	1.70181e-07	1.55042e-06	0.000185465	0.000744615	0.0136217
Sedimentibacter_saalensis	1.56391e-07	1.42479e-06	0.00016405	0.000527142	0.0082801
Burkholderia_sp._CP11	0	0	0.00015201	0.000577677	0.0320642
Castellaniella_sp._MJ05	0	0	8.06005e-05	0.000279205	0.0320642
Cephalothrix_aff._lacustris_LEGE_15493	0	0	0.000141066	0.00052608	0.0320642
Clostridium_kluyveri	0	0	5.97719e-05	0.000221288	0.0320642
Clostridium_malenominatum	0	0	9.00615e-05	0.000347578	0.0320642
Prosthecobacter_debontii	0	0	1.52499e-05	6.38604e-05	0.0320642
Terrimonas_ferruginea	0	0	6.09214e-05	0.000262972	0.0320642
unclassified_Methylacidiphilaceae	0	0	1.78809e-05	7.65941e-05	0.0320642
unclassified_Ruminiclostridium	0	0	0.000112017	0.000619542	0.0320642
uncultured_Caldicoprobacter_sp.	0	0	0.000146808	0.00114444	0.0320642
Arachidicoccus_rhizosphaerae	0	0	6.28618e-05	0.000223698	0.0200476
Bacillus_sp._CZb	0	0	9.29704e-05	0.000343904	0.0200476
Chlorogloea_sp._CENA150	0	0	9.39785e-05	0.000396117	0.0200476
unclassified_Thermomonosporaceae	0	0	0.00035033	0.00269128	0.0200476
uncultured_Bdellovibrionales_bacterium	0	0	7.3994e-05	0.000235334	0.0200476
Aphanocapsa_cf._rivularis_UAM_390	0	0	0.000154499	0.000583768	0.0121323
Emticicia_soli	0	0	0.000211153	0.000660207	0.0121323
Frankia_discariae	0	0	9.57842e-05	0.000306251	0.0121323
Glutamicibacter_soli	0	0	0.000193555	0.000735721	0.0121323
Ignatzschineria_indica	0	0	0.000717028	0.00438501	0.0121323
Lacibacter_cauensis	0	0	0.000120095	0.00053854	0.0121323
Microbacterium_esteraromaticum	0	0	6.86453e-05	0.000350623	0.0121323
Nesterenkonia_rhizosphaerae	0	0	0.000118067	0.000325621	0.0121323
Nesterenkonia_sp._N6_2011	0	0	0.000102788	0.000309478	0.0121323
Pelobium_manganitolerans	0	0	7.85143e-05	0.000353137	0.0121323
Rhodobacter_sp._TH87	0	0	8.04753e-05	0.000248255	0.0121323
Sedimentibacter_hydroxybenzoicus	0	0	0.000134906	0.000556516	0.0121323
uncultured_Sporanaerobacter_sp.	0	0	9.75484e-05	0.000339539	0.0121323
uncultured_Synergistes_sp.	0	0	0.000167971	0.000676166	0.0121323
Acidisoma_tundrae	0	0	0.000193178	0.000678428	0.00742141
Acidisphaera_sp._nju_AMD2	0	0	0.000258077	0.00093594	0.00742141
Burkholderia_sp._58_VN7_1W	0	0	0.000152678	0.000495134	0.00742141
Paucilactobacillus_vaccinostercus	0	0	7.95676e-05	0.000304038	0.00742141
Sinobaca_sp._SCAU3	0	0	0.000104946	0.00037537	0.00742141
Sphingomonas_colocasiae	0	0	0.000298222	0.000878984	0.00742141
Arachidicoccus_sp._BS20	0	0	0.000130571	0.000419246	0.00444217
Brevundimonas_sp._201	0	0	0.000361301	0.00130717	0.00444217
Leptolyngbya_sp._CENA131	0	0	5.82492e-05	0.000178816	0.00444217
Mariniradius_saccharolyticus	0	0	8.61436e-05	0.000334374	0.00444217
Oscillatoriales_cyanobacterium_WBK15	0	0	9.37656e-05	0.000343215	0.00444217
Paraburkholderia_sacchari	0	0	0.000226253	0.000698278	0.00444217
Paracoccus_yeei	0	0	0.000164475	0.000500875	0.00444217
Proteiniphilum_sp.	0	0	0.000372911	0.00113361	0.00444217
Saccharomonospora_sp._CUA_673	0	0	4.92636e-06	1.49728e-05	0.00444217
unclassified_Micropepsis	0	0	0.000190514	0.000664111	0.00444217
Pedobacter_boryungensis	0	0	0.000158687	0.000658517	0.0028121
unclassified_Atopobium	0	0	0.000435777	0.00342254	0.0028121
unclassified_Proteinivoracales	0	0	0.000195499	0.000661423	0.0028121
Calothrix_sp._96_26_LPP3	0	0	0.000387604	0.00123215	0.00167383
Phormidium_irriguum_f._minor_ETS_02	0	0	0.000396955	0.00205402	0.00167383
Streptomyces_sp._EGI_80047	0	0	0.00012913	0.000339879	0.00167383
Devosia_sp._H5989	0	0	0.000226741	0.000656073	0.000975694
Gryllotalpicola_sp.	0	0	0.00010472	0.000402259	0.000975694
Mesorhizobium_loti	0	0	0.000165838	0.000469672	0.000975694
Sphingomonas_sp._JB13	0	0	0.000317002	0.00084531	0.000975694
unclassified_Porphyromonas	0	0	4.79924e-06	1.70391e-05	0.000557755
Burkholderia_anthina	0	0	0.000134945	0.000440915	0.000311137
Shinella_fusca	0	0	0.000268702	0.000754757	0.000311137
unclassified_Leptolyngbya_ANT.L52.2	0	0	0.000306778	0.00126385	0.000311137
uncultured_Syntrophomonas_sp.	0	0	0.000242209	0.00078506	0.000311137
uncultured_Caloramator_sp.	0	0	0.00189624	0.0156944	0.000183971
Rheinheimera_sp._TH212	0	0	0.0005	0.00133049	9.84441e-05
unclassified_37_13	0	0	0.000299908	0.000913153	9.84441e-05
Brevundimonas_olei	0	0	0.000691727	0.00159147	5.8145e-05
Lyngbya_sp._JW_2010b	0	0	0.00196454	0.0115326	3.06297e-05
Paenarthrobacter_ureafaciens	0	0	0.000553846	0.00157502	1.60435e-05
Bacillus_wakoensis_JCM_9140	0	0	0.000261985	0.000556106	4.28322e-06
Rhodanobacter_hydrolyticus	0	0	0.001386	0.00307037	4.4266e-10
Leucobacter_komagatae	0	0	0.00227491	0.00488715	3.39928e-12
Bacillus_shacheensis	0	0	0.000736686	0.00130604	1.11144e-15
Pseudoglutamicibacter_cumminsii	0	0	0.00503273	0.00459052	3.51189e-27
unclassified_Nitriliruptoraceae	0	0	0.00242999	0.00256416	1.19304e-27
Note: NDT, neoplastic development group; NNT, non-neoplastic nodule group; SD, standard deviation.

## Sheet: 1i
Supplementary Data 1i: KEGG functional differences of intratumoral microbiota between NDT and NNT groups (P <0.05)
		NDT		NNT
Class1	Class2	Mean	SD (%)	Mean	SD (%)	P value	Difference between means	95.0% lower CI	95.0% upper CI
Cellular Processes	Cell growth and death	0.637133	0.120338	0.519915	0.0427393	4.90019e-12	0.117217	0.0892279	0.145207
Cellular Processes	Cell motility	1.07085	0.274912	0.824103	0.19249	2.31886e-09	0.246751	0.173361	0.320141
Cellular Processes	Cellular community - prokaryotes	1.70121	0.180835	1.63577	0.106918	0.00919213	0.0654414	0.0194822	0.111401
Environmental Information Processing	Signal transduction	2.98146	0.248904	2.72826	0.178836	5.94111e-11	0.253197	0.186176	0.320218
Genetic Information Processing	Folding, sorting and degradation	1.32614	0.0897235	1.37489	0.115774	0.00553825	-0.0487517	-0.0808307	-0.0166727
Human Diseases	Immune diseases	0.0425673	0.00667768	0.0530513	0.00795494	1.6588e-14	-0.010484	-0.0127576	-0.00821045
Human Diseases	Infectious diseases: Bacterial	0.486894	0.0768087	0.398136	0.0437656	3.57492e-14	0.0887581	0.0694158	0.1081
Human Diseases	Infectious diseases: Viral	0.0922175	0.0633221	0.0377717	0.0185314	2.12419e-10	0.0544458	0.0399763	0.0689154
Human Diseases	Cardiovascular diseases	0.0320418	0.0221131	0.0132474	0.00649426	2.58214e-10	0.0187944	0.0137401	0.0238488
Human Diseases	Drug resistance: Antineoplastic	0.119731	0.0576604	0.0797184	0.0322886	7.77495e-07	0.0400128	0.0255526	0.054473
Human Diseases	Cancers: Specific types	0.200998	0.080213	0.147679	0.0400254	1.06878e-06	0.0533188	0.0336955	0.0729421
Human Diseases	Endocrine and metabolic diseases	0.209305	0.0212321	0.193519	0.0163885	1.19595e-06	0.0157861	0.00992142	0.0216508
Human Diseases	Drug resistance: Antimicrobial	0.860694	0.0685021	0.798942	0.0958248	1.2771e-05	0.0617525	0.0359403	0.0875648
Human Diseases	Infectious diseases: Parasitic	0.0688832	0.0281043	0.0531694	0.00877918	1.28678e-05	0.0157138	0.00925778	0.0221698
Human Diseases	Substance dependence	0.0196641	0.0183491	0.0317912	0.0157545	2.52753e-05	-0.012127	-0.0174153	-0.00683875
Human Diseases	Neurodegenerative diseases	0.369806	0.133259	0.294648	0.0813019	5.25091e-05	0.0751583	0.0410106	0.109306
Metabolism	Metabolism of terpenoids and polyketides	1.20888	0.0666079	1.29475	0.0867588	2.52483e-10	-0.085874	-0.109831	-0.0619173
Metabolism	Metabolism of cofactors and vitamins	3.85536	0.14172	3.99497	0.209857	5.11268e-06	-0.139606	-0.195121	-0.0840921
Metabolism	Lipid metabolism	2.35184	0.157525	2.49383	0.227254	1.85721e-05	-0.141983	-0.20259	-0.0813765
Metabolism	Glycan biosynthesis and metabolism	1.11366	0.178712	0.981511	0.197032	2.90252e-05	0.132153	0.0739457	0.19036
Metabolism	Global and overview maps	40.9248	0.576956	41.2124	0.442944	0.00090805	-0.287562	-0.446609	-0.128514
Metabolism	Amino acid metabolism	7.30261	0.425485	7.57367	0.656392	0.00399412	-0.27106	-0.4426	-0.0995201
Metabolism	Metabolism of other amino acids	1.64239	0.119103	1.59238	0.105302	0.0086652	0.0500032	0.0152395	0.0847669
Metabolism	Biosynthesis of other secondary metabolites	0.888278	0.116725	0.841997	0.103406	0.0128812	0.0462815	0.0121819	0.0803811
Organismal Systems	Environmental adaptation	0.164157	0.0135055	0.145683	0.0145403	3.2685e-13	0.0184736	0.0141316	0.0228155
Organismal Systems	Excretory system	0.0313815	0.00683191	0.0406225	0.0091889	1.35654e-10	-0.00924101	-0.0117495	-0.00673254
Organismal Systems	Endocrine system	0.589511	0.0396015	0.643217	0.0546697	2.13831e-10	-0.0537058	-0.0684973	-0.0389144
Organismal Systems	Nervous system	0.165774	0.0329085	0.193863	0.0246523	2.24068e-08	-0.0280889	-0.0370799	-0.0190979
Organismal Systems	Digestive system	0.0423647	0.0106264	0.0331875	0.0114382	1.11963e-06	0.00917722	0.00576128	0.0125932
Organismal Systems	Circulatory system	0.0304691	0.0136947	0.0248604	0.0144712	0.0183911	0.00560877	0.00124988	0.00996767
Organismal Systems	Sensory system	0.000127687	0.000348212	0.000263432	0.000340948	0.0191129	-0.000135746	-0.000242336	-2.91562e-05
Note: NDT, neoplastic development group; NNT, non-neoplastic nodule group; SD, standard deviation.

[truncated: 1 more sheets: 1j]
